# Supplementary material for: X-chromosome and kidney function: evidence from a multi-trait genetic analysis of 908,697 individuals reveals sex-specific and sex-differential findings in genes regulated by androgen response elements
Source: Nat Commun. 2024 Jan 18;15:586. doi: 10.1038/s41467-024-44709-1 (PMC10794254; doi:10.1038/s41467-024-44709-1)
Supplement: Supplementary file 4 — Supplementary Data 1-15 [file 41467_2024_44709_MOESM4_ESM.xlsx]

## Sheet: Content
Supplementary Data	Title	Source
Annotation	Annotation of column names of supplementary tables	done within script ST_SupplementalTables.R
1	Description of participating studies	done manually
2	Details of genotyping, genotype imputation, quality control and association analyses	done manually
3	Number of data sets, samples and SNPs contributing to the different association analyses	done within script ST_SupplementalTables.R
4	Comparisons between the sexes	../results/02_ and ../results/03_
5a/b/c	Comparison between the phenotypes	../results/04_lookup_TopHits_matchingSettings.RData
6	Independent variants per locus and analysis group	../results/05_b_Cojo_Select_Results.txt
7	Annotation of 99% Credible Sets
8	Co-localization of genetic association signals and eQTLs	../results/07_coloc_eQTLs.RData
9	Validation of eGFR associations in HUNT	../results/09_replication_HUNT.RData
10	Look-up of SNP previously reported for UA, eGFR, creatinine and BUN	../results/11_Look_Up_GWAS_hits_eGFR_UA_only.txt
11	Results of meta-regression analysis of the 23 index SNPs	../results/12_SNPs_table1_in_MR_MEGA.txt
12	New genome-wide significant associations due to meta-regression
13	Look-up of sex-biased gene-expressions of candidate genes assigned to genetic sex-interaction effects	../results/13_lookup_sexbiased_GE_eQTLs.txt
14	Co-localization of genetic association signals and testosterone	../results/07_d_coloc_testo.RData
15	Look-up of effect directions of eQTLs of lead SNPs and tested genes	../results/13_lookup_eQTL_effect_directions_230927.xlsx

## Sheet: Annotation
Supplementary Data	Column name	Description
1	Study	short study name
1	Full name of the study	full name of a study
1	Subgroup	specifying the subgroup of a cohort (if used for analysis)
1	Study Design (if not population-based, please specify selection and/or enrichment strategy)	short description of study design
1	Important study references, e.g. design paper (PMID)	important study references
1	Male %	percentage of male samples in cohort
1	Diabetes %	percantage of samples with Diabetes in cohort
1	eGFR - Age median	Median of age (in years) for phenotype eGFR
1	eGFR - Age mean (SD)	Mean and SD of age (in years) for phenotype eGFR
1	eGFR N	sample size of phenotype eGFR
1	eGFR crea median (Q1, Q3)	Median and quartiles of eGFR creatinine
1	Serum creatinine assay and year of measurement, baseline	Year of serum creatinine measurement and assay used
1	BUN N	sample size of phenotype BUN
1	BUN median (Q1, Q3)	Median and quartiles of BUN
1	urea measurement method	Method used for urea measurement
1	CKD N	sample size of phenotype CKD
1	CKD N(cases)	number of cases of phenotype CKD
1	Serum urate, Age mean (SD)	Mean and SD of age (in years) for serum urate measurement
1	Serum urate, mean(SD)	Mean and SD of serum urate
1	Serum urate, N	sample size of serum urate measurement
1	Gout N	sample size of Gout
1	Gout N(cases)	number of cases of phenotype Gout
1	Urinary creatinine assay	Assay used to measure creatinine in urine
1	Urinary albumin assay	Assay used to measure albumin in urine
1	age at urine sampling, mean (SD)	Mean and SD of age (in years) at urine measurement
1	UACR overall: median (25th, 75th percentile)	Median and quartiles of phenotype UACR
1	Sample size UACR	sample size of phenotypbe UACR
1	Number of individuals with MA (cases)	number of cases of phenotype MA
1	Total sample size in MA GWAS (cases+controls)	sample size of phenotypbe MA
2	Study	short study name
2	Exclusions prior to genotyping and/or genetic analysis	exclusion criteria prior to genotyping and/or genetic analysis
2	Genotyping Array	Genotyping Array used
2	Genotype calling	Algorithm/Software used for genotype calling
2	QC filters for genotyped SNPs used for imputation	Quality control filters for genotyped SNPs used for imputation
2	No of SNPs used for imputation	number of SNPs used for imputation
2	Pre-phasing software	Pre-phasing software used (if any)
2	Imputation Software	Imputation software used
2	Imputation reference panel	Reference panel for imputation
2	Filtering of imputed genotypes	Filter criteria for imputed genotypes
2	Software used for GWAS	software used for GWAS
2	Handling of population stratification	handling of population stratification
2	Type of reported imputation quality	type of reported imputation quality
3	phenotype	Analyzed phenotype and setting
3	n_data_sets	Maximal number of available data sets
3	n_samples	Maximal number of individuals
3	AA	Maximal number of individuals with African ancestry
3	EA	Maximal number of individuals with European ancestry
3	EAS	Maximal number of individuals with East Asian ancestry
3	HIS	Maximal number of individuals with Hispanic ancestry
3	SA	Maximal number of individuals with South Asian ancestry
3	n_SNPs_unfiltered	Number of SNPs before any QC was applied (number of SNPs analyzed in raw meta-analysis)
3	lambda_unfiltered	Inflation factor lambda before any QC was applied
3	n_SNPs_filtered	Number of SNPs after QC (filtering for number of studies >=10, imputation info score >=0.8, minor allele frequency >=0.02, heterogeneity I^2 <=0.8)
4	locus_NR	Number of associated loci (1-15: eGFR, 16-22: UA)
4	cytoband	Genomic cytoband of index SNP
4	indexSNP	SNP with lowest p-value in this locus
4	bestSetting	Best phenotype and setting
4	Male_Beta	Beta estimate in males (using respective best phenotypes)
4	Male_SE	Standard error in males (using respective best phenotypes)
4	Male_P	P-value in males (using respective best phenotypes)
4	Female_Beta	Beta estimate in females (using respective best phenotypes)
4	Female_SE	Standard error in females (using respective best phenotypes)
4	Female_P	P-value in females (using respective best phenotypes)
4	mean_diff	Difference of effect estimates (males - females)
4	se_diff	Standard error of difference (correcting for beta correlation using Sprearmans rho (eGFR: 0.1604, UA: 0.1285))
4	p_diff	P-value of difference
4	fdr_diff	FDR corrected p-value of difference
4	sexIA_FDRsig	TRUE/FALSE flag indicating significant sex-interaction after FDR correction
4	p_diff_no_inact	P-value of difference assuming no X inactivation
4	nsnps	Number of SNPs included in co-localization analysis per loci
4	PP.H0.abf	Posterior probability for hypothesis 0: neither trait associated
4	PP.H1.abf	Posterior probability for hypothesis 1: only trait 1 associated (males)
4	PP.H2.abf	Posterior probability for hypothesis 2: only trait 2 associated (females)
4	PP.H3.abf	Posterior probability for hypothesis 3: both trait associated, but different signals
4	PP.H4.abf	Posterior probability for hypothesis 4: both trait associated, shared signal
5a	locus_NR	Number of associated locus (1-15: eGFR, 16-22: UA)
5a	cytoband	Genomic cytoband of index SNP
5a	indexSNP	SNP with lowest p-value in this locus
5a	bestSetting	Best phenotype and setting
5a	N_BUN	Sample size in phenotype indicated in column name (using respective best setting)
5a	EAF_BUN	Effect allele frequency in phenotype indicated in column name (using respective best setting)
5a	beta_BUN	Beta estimate in phenotype indicated in column name (using respective best setting)
5a	SE_BUN	Standard error in phenotype indicated in column name (using respective best setting)
5a	P_BUN	P-value in phenotype indicated in column name (using respective best setting)
5a	P_oneSided_BUN	One-sided p-value in phenotype indicated in column name (using respective best setting, not calculated for eGFR and UA)
5a	check_BUN_eGFR	TRUE/FALSE flag indicating significant nominal association in phenotype indicated in column name with discordant effect direction compared to eGFR (using respective best setting)
5a	check_BUN_UA	TRUE/FALSE flag indicating significant nominal association in phenotype indicated in column name with concordant effect direction compared to UA (using respective best setting)
5b	locus_NR	Number of associated locus (1-15: eGFR, 16-22: UA)
5b	cytoband	Genomic cytoband of index SNP
5b	indexSNP	SNP with lowest p-value in this locus
5b	bestSetting	Best phenotype and setting
5b	eGFR_ALL	-log10 transformed p-value in phenotype indicated in column name and setting ALL (one-sided p-value for BUN, CKD, UACR, MA, and gout; two-sided for eGFR and UA)
5c	locus1	Number of associated loci for eGFR
5c	locus2	Number of associated loci for UA
5c	cytoband	Genomic cytoband of gene
5c	trait1	Analyzed phenotype and setting of eGFR
5c	trait2	Analyzed phenotype and setting of UA
5c	nsnps	Number of SNPs included in co-localization analysis per locus
5c	PP.H0.abf	Posterior probability for hypothesis 0: neither trait associated
5c	PP.H1.abf	Posterior probability for hypothesis 1: only trait 1 associated (eGFR)
5c	PP.H2.abf	Posterior probability for hypothesis 2: only trait 2 associated (UA)
5c	PP.H3.abf	Posterior probability for hypothesis 3: both trait associated, but different signals
5c	PP.H4.abf	Posterior probability for hypothesis 4: both trait associated, shared signal
6	locus_NR	Number of associated locus (1-15: eGFR, 16-22: UA)
6	size.region	Range of tested locus (not necessary centered around the index SNP)
6	CredSetSize	Number of SNPs in 99% credible set
6	rsID	Independent SNP
6	SNPID_UKBB	SNP ID as in UKBB data (reference data in GCTA COJO analysis)
6	phenotype	Analyzed phenotype and setting
6	position	Base position of independent SNP
6	effect_allele	Effect allele in CKDGen
6	eaf	Effect allele frequency in CKDGen
6	beta	Beta estimate in CKDGen
6	SE	Standard error in CKDGen
6	pvalue	P-value in CKDGen
6	estimated_Ne	Estimated effective sample size
6	eaf_UKBB	Effect allele frequency in UKBB
6	beta_joint	Beta estimate in joint analysis
6	SE_joint	Standard error in joint analysis
6	pvalue_joint	P-value in joint analysis
6	LD_r2	LD r^2 between the two independent signals (according to UKBB)
7	phenotype	Analyzed phenotype and setting
7	snp	SNP ID of the marker. Mostly from dbSNP, sometimes constructed like chr1:42147691:D (chromosome, position, alleletype)
7	CredSet	ID of the credible set (locus number + independent signal incase of multiple signals at a locus)
7	PostProb	Posterior Probability of the SNP depending of the given phenotype
7	SumProb	Cummulative sum of Probabilities per credible set
7	cyto	Cytoband with 850 resolution
7	pos	Position of SNP in basepairs on the chromosome (hg19)
7	tagger	SNP that tags the marker in column snp
7	r2_tagger	LD r-square value between SNP and tagSNP
7	tagsnp	TRUE/FALSE flag indicating marker in SNP is tagger
7	effect_allele	Allele for which effect sizes were calculated
7	other_allele	Other allele
7	eaf	Effect allele frquency
7	nSamples	Weighted Imputation info score
7	info	Sample size per SNP
7	beta	Beta estimate (conditional in case of locus 9, 21, and 22 in setting ALL)
7	SE	Standard error (conditional in case of locus 9, 21, and 22 in setting ALL)
7	logP	-log10 transformed p-value (conditional in case of locus 9, 21, and 22 in setting ALL)
7	I2	Heterogenetity I-squared
7	nearestgenes	HGNC (Ensembl) symbols of the nearest genes as specified in the settings with information on distance to the marker in SNP including functional relevance if within or within the flanking 5 kb of a gene
7	gene_biotype	Functional relevance of the gene and its validation level for proximate genes(Ensembl)
7	nearestgene	HGNC (Ensembl) full name of nearest gene that actually has got a full name
7	CADD_scaled	PHRED-like (-10*log10(rank/total)) scaled C-score ranking a variant relative to all possible substitutions of the human genome (8.6x10^9). For details see tab 'deleteriousness'. Like explained above, a scaled C-score of greater or# equal 10 indicates that these are predicted to be the 10% most deleterious substitutions that you can do to the human genome, a score of greater or equal 20 indicates …
7	regulome_score	Deleteriousness / functional variant relevance score
7	regulome_score_numeric	Deleteriousness / functional variant relevance score
7	regulome_details	Deleteriousness / functional variant relevance score
7	corinfo_gwas2	r-square value between marker in SNP and a hit from GWAS catalog for named phenotype
7	cisgene	cis-eQTL genes for which reported eQTL-SNP has specified min R2 with marker in SNP
7	coremine_genes	List of all genes reported for marker in SNP in nearest genes, and cis-eQTL genes
7	KEGG	Analysis for nominally significant enrichment of genes in nearest genes, cis-eQTL genes and trans-eQTL genes according to pathway enrichment specific settings in KEGG pathways
7	reactome	Analysis for nominally significant enrichment of genes in nearest genes, cis-eQTL genes and trans-eQTL genes according to pathway enrichment specific settings in reactome pathways
7	DOSE	Analysis for nominally significant enrichment of genes in nearest genes, cis-eQTL genes and trans-eQTL genes according to pathway enrichment specific settings in disease ontology pathways
7	GO	Analysis for nominally significant enrichment of genes in nearest genes, cis-eQTL genes and trans-eQTL genes according to pathway enrichment specific settings in GO categories pathways
8	locus_NR	Number of associated loci (1-15: eGFR, 16-22: UA)
8	cytoband	Genomic cytoband of gene
8	GWAMA_phenotype	Analyzed phenotype and setting
8	gene	Analyzed gene expression of GTEx or NEPTUNE
8	tissue	Analyzed tissue for gene expression
8	nsnps	Number of SNPs included in co-localization analysis per locus
8	PP.H0.abf	Posterior probability for hypothesis 0: neither trait associated
8	PP.H1.abf	Posterior probability for hypothesis 1: only trait 1 associated (CKDGen)
8	PP.H2.abf	Posterior probability for hypothesis 2: only trait 2 associated (gene expression)
8	PP.H3.abf	Posterior probability for hypothesis 3: both trait associated, but different signals
8	PP.H4.abf	Posterior probability for hypothesis 4: both trait associated, shared signal
9	locus_NR	region according to locus definition (see Table 1)
9	SNP	SNP ID according to 1000 Genomes phase 5 version 3
9	chr	chromosome number, 23 corresponds to chromosome X
9	pos	position according to hg19
9	EA	effect allele, also known as coding allele
9	replicated	TRUE/FALSE vector indicating successful replication in HUNT
9	phenotype	subgroup analyzed in CKDGen (ALL, MALE, or FEMALE)
9	NSamples_CKDGen	number of samples included in CKDGen Meta analysis for eGFR
9	EAF_CKDGen	effect allele frequency in CKDGen Meta analysis for eGFR
9	beta_CKDGen	beta estimate in CKDGen Meta analysis for eGFR
9	SE_CKDGen	standard error in CKDGen Meta analysis for eGFR
9	logP_CKDGen	-log10 transformed p-value in CKDGen Meta analysis for eGFR
9	CIlower_CKDGen	lower bound of the 95% confidence interval in CKDGen Meta analysis
9	CIupper_CKDGen	upper bound of the 95% confidence interval in CKDGen Meta analysis
9	NSamples_HUNT	number of samples included in HUNT study
9	EAF_HUNT	effect allele frequency in HUNT study
9	beta_HUNT	beta estimate in HUNT study
9	SE_HUNT	standard error in HUNT study
9	logP_HUNT_oneSided	-log10 transformed one-sided p-value in HUNT study
9	CIlower_HUNT	lower bound of the one-sided 95% confidence interval in HUNT study
9	CIupper_HUNT	upper bound of the one-sided 95% confidence interval in HUNT study
9	power	power for replication, given the CKDGen statistics and the square-root of HUNT and CKDGen sample size ratio
10	Authors	First Author et al. of looked-up study
10	DOI	Digital Object Identifier of looked-up study
10	DISEASE/TRAIT	Analyzed phenotype in looked-up study
10	INITIAL SAMPLE SIZE	Sample Size of looked-up study
10	CHR_POS	Base position in looked-up study (hg38)
10	STRONGEST SNP-RISK ALLELE	SNP ID and effect allele in looked-up study
10	SNPS	SNP ID used for matching
10	RISK ALLELE FREQUENCY	Effect allele frequency in looked-up study
10	P-VALUE	P-value in looked-up study
10	OR or BETA	Odds ratio, Z-score or beta estimate in looked-up study
10	cytoband	Genomic cytoband of literature SNP
10	pos_hg19	Base position in our study (hg19)
10	litCanGene	Candidate Gene as reported in GWAS Catalog
10	locus_NR	Corresponding locus number in our analyses
10	SNP_replicated	TRUE/FALSE flag indicating successful replication in CKDGen
10	phenotype	CKDGen phenotype used for replication
10	CKDGen_N	Sample size in CKDGen
10	CKDGen_EA	Effect allele in CKDGen
10	CKDGen_EAF	Effect allele frquency in CKDGen
10	CKDGen_infoScore	Weighted imputation info score in CKDGen
10	CKDGen_I2	Heterogeneity I^2 in CKDGen
10	CKDGen_beta	Beta estimate in CKDGen
10	CKDGen_SE	Standard error in CKDGen
10	CKDGen_P	P-value in CKDGen
10	CKDGen_logP	-log10 transformed p-value in CKDGen
10	CKDGen_invalid	TRUE/FALSE flag indicating validity of SNP for CKDGen (F=valid)
10	CKDGen_reason	Reason to exclude SNP for CKDGen
11	locus_NR	Number of associated locus (1-15: eGFR, 16-22: UA)
11	rsID	SNP ID in CKDGen
11	MarkerName	SNP ID used for matching
11	Chromosome	Chromosome
11	Position	Base position (hg19)
11	EA	Effect allele
11	NEA	Non-effect allele
11	EAF	Effect allele frequency
11	Nsample	Sample size in CKDGen
11	Ncohort	Number of studies in CKDGen
11	Effects	Effect direction across cohorts (+ if the effect allele effect was positive, - if negative, 0 if the effect was zero, ? if marker was not available in cohort)
11	beta_0	Effect of first PC of meta-regression
11	se_0	Standard error of the effect of first PC of meta-regression
11	beta_1	Effect of second PC of meta-regression
11	se_1	Standard error of the effect of second PC of meta-regression
11	beta_2	Effect of third PC of meta-regression
11	se_2	Standard error of the effect of third PC of meta-regression
11	beta_3	Effect of fourth PC of meta-regression
11	se_3	Standard error of the effect of fourth PC of meta-regression
11	chisq_association	Chisq value of the association
11	ndf_association	Number of degrees of freedom of the association
11	P-value_association	P-value of the association
11	chisq_ancestry_het	Chisq value of the heterogeneity due to different ancestry
11	ndf_ancestry_het	Number of degrees of freedom of the heterogeneity due to different ancestry
11	P-value_ancestry_het	P-value of the heterogeneity due to different ancestry
11	chisq_residual_het	Chisq value of the residual heterogeneity
11	ndf_residual_het	Number of degrees of freedom of the residual heterogeneity
11	P-value_residual_het	Pvalue of the residual heterogeneity
11	lnBF	Log of Bayes factor
11	Comments	Reason why marker was not analysed in MR-MEGA
11	invalid_assoc	TRUE/FALSE flag indicating validity of SNP for CKDGen (F=valid)
11	setting	Phenotype used in CKDGen
12	snp	SNP ID of the marker
12	cyto	Cytoband with 850 resolution
12	pos	Position of SNP in basepairs on the chromosome (hg19)
12	effect_allele	Allele for which effect sizes were calculated
12	other_allele	Other allele
12	eaf	Effect allele frequency
12	info	Weighted imputation info score
12	nSamples	Sample size per SNP
12	beta	Beta estimate in meta-analysis
12	SE	Standard error in meta-analysis
12	logP	-log10 transformed p-value in meta-analysis
12	I2	Heterogenetity I-squared in meta-analysis
12	Ncohort	Number of studies in CKDGen
12	Effects	Effect direction across cohorts (+ if the effect allele effect was positive, - if negative, 0 if the effect was zero, ? if marker was not available in cohort)
12	beta_0	Effect of first PC of meta-regression in MR-MEGA
12	se_0	Standard error of the effect of first PC of meta-regression in MR-MEGA
12	beta_1	Effect of second PC of meta-regression in MR-MEGA
12	se_1	Standard error of the effect of second PC of meta-regression in MR-MEGA
12	beta_2	Effect of third PC of meta-regression in MR-MEGA
12	se_2	Standard error of the effect of third PC of meta-regression in MR-MEGA
12	beta_3	Effect of fourth PC of meta-regression in MR-MEGA
12	se_3	Standard error of the effect of fourth PC of meta-regression in MR-MEGA
12	chisq_association	Chisq value of the association in MR-MEGA
12	ndf_association	Number of degrees of freedom of the association in MR-MEGA
12	P-value_association	P-value of the association in MR-MEGA
12	chisq_ancestry_het	Chisq value of the heterogeneity due to different ancestry in MR-MEGA
12	ndf_ancestry_het	Number of degrees of freedom of the heterogeneity due to different ancestry in MR-MEGA
12	P-value_ancestry_het	P-value of the heterogeneity due to different ancestry in MR-MEGA
12	chisq_residual_het	Chisq value of the residual heterogeneity in MR-MEGA
12	ndf_residual_het	Number of degrees of freedom of the residual heterogeneity in MR-MEGA
12	P-value_residual_het	Pvalue of the residual heterogeneity in MR-MEGA
12	lnBF	Log of Bayes factor in MR-MEGA
12	nearestgenes	HGNC (Ensembl) symbols of the nearest genes as specified in the settings with information on distance to the marker in SNP including functional relevance if within or within the flanking 5 kb of a gene
12	gene_biotype	Functional relevance of the gene and its validation level for proximate genes(Ensembl)
12	nearestgene	HGNC (Ensembl) full name of nearest gene that actually has got a full name
12	CADD_scaled	PHRED-like (-10*log10(rank/total)) scaled C-score ranking a variant relative to all possible substitutions of the human genome (8.6x10^9). For details see tab 'deleteriousness'. Like explained above, a scaled C-score of greater or# equal 10 indicates that these are predicted to be the 10% most deleterious substitutions that you can do to the human genome, a score of greater or equal 20 indicates …
12	regulome_score	Deleteriousness / functional variant relevance score
12	regulome_score_numeric	Deleteriousness / functional variant relevance score
12	regulome_details	Deleteriousness / functional variant relevance score
12	corinfo_gwas2	r-square value between marker in SNP and a hit from GWAS catalog for named phenotype
12	cisgene	cis-eQTL genes for which reported eQTL-SNP has specified min R2 with marker in SNP
12	coremine_genes	List of all genes reported for marker in SNP in nearest genes, and cis-eQTL genes
12	KEGG	Analysis for nominally significant enrichment of genes in nearest genes, cis-eQTL genes and trans-eQTL genes according to pathway enrichment specific settings in KEGG pathways
12	reactome	Analysis for nominally significant enrichment of genes in nearest genes, cis-eQTL genes and trans-eQTL genes according to pathway enrichment specific settings in reactome pathways
12	DOSE	Analysis for nominally significant enrichment of genes in nearest genes, cis-eQTL genes and trans-eQTL genes according to pathway enrichment specific settings in disease ontology pathways
12	GO	Analysis for nominally significant enrichment of genes in nearest genes, cis-eQTL genes and trans-eQTL genes according to pathway enrichment specific settings in GO categories pathways
13	candidate_genes	Name of candidate gene
13	number_tissues_higher_female	Number of tissues with a sex differential gene expression where expression is higher in females
13	number_tissues_higher_male	Number of tissues with a sex differential gene expression where expression is higher in males
13	kidney_cortex_sig	Is there a significant sex differential gene expression in the tissue kidney cortex?
13	gender_higher_expression_in_kidney_cortex	Is the sex differential gene expression in kidney cortex higher in females or males?
14	locus_NR	Number of associated loci (1-15: eGFR, 16-22: UA)
14	cytoband	Genomic cytoband of gene
14	GWAMA_phenotype	Analyzed phenotype and setting
14	testosterone trait	Analyzed testosterone subgroup
14	nsnps	Number of SNPs included in co-localization analysis per locus
14	PP.H0.abf	Posterior probability for hypothesis 0: neither trait associated
14	PP.H1.abf	Posterior probability for hypothesis 1: only trait 1 associated (CKDGen)
14	PP.H2.abf	Posterior probability for hypothesis 2: only trait 2 associated (gene expression)
14	PP.H3.abf	Posterior probability for hypothesis 3: both trait associated, but different signals
14	PP.H4.abf	Posterior probability for hypothesis 4: both trait associated, shared signal
15	cyto	Genomic cytoband of gene
15	gene_id	ENSG ID
15	gene	Gene name
15	tissue	Analyzed tissue
15	tss_distance	Distance eQTL to gene start
15	variant_id_b37	SNP ID as given in GTEx (using hg19 base positions)
15	pos_b37	SNP position (hg19)
15	effect_allele	effect allele
15	other_allele	other allele
15	eQTL_MAF	eQTL Minor allele frequency
15	eQTL_beta	eQTL beta
15	eQTL_pval	eQTL pvalue
15	eQTL_N	eQTL number of samples
15	CKD_MAF	CKD Minor allele frequency
15	CKD_beta	CKD beta
15	CKD_pval	CKD pvalue
15	CKD_N	CKD number of samples
15	CKD_pheno	CKD Phenotype
15	sameEffectDir_CKD_eQTL	Same effect direction (after correcting the CKD beta for same effect allele)?

## Sheet: SupplementaryData1
Supplementary Data 1: Description of participating studies: study design and phenotype distribution. We report details of all contributing studies including study design and phenotype description. All presented data were collected for autosomal analyses.
Study	Full name of the study	Subgroup	Study Design (if not population-based, please specify selection and/or enrichment strategy)	Important study references, e.g. design paper (PMID)	Male %	Diabetes %	eGFR - Age median	eGFR - Age mean (SD)	eGFR N	eGFR crea median (Q1, Q3)	Serum creatinine assay and year of measurement, baseline	BUN N	BUN median (Q1, Q3)	urea measurement method	CKD N	CKD N(cases)	Serum urate, Age mean (SD)	Serum urate, mean(SD)	Serum urate, N	Gout N	Gout N(cases)	Urinary creatinine assay	Urinary albumin assay	age at urine sampling, mean (SD)	UACR overall: median (25th, 75th percentile)	Sample size UACR	Number of individuals with MA (cases)	Total sample size in MA GWAS (cases+controls)
ADVANCE	Action in Diabetes and Vascular disease: preterAx and diamicroN mr Controlled Evaluation	5	factorial, multicentre, randomised controlled trial, with a 5- to 6-year follow-up.	11848259	0.704	1	67.2	67.4 (6.6)	778	72.1 (59.5, 86.3)	2001-2003	--	--	--	778	198	--	--	--	--	--	Urinary creatinine assay was measured by methods used at local sites	Urinary albumine assay was measured by methods used at local sites	67.5 (6.62)	14.14 (6.18, 91.05)	773	263	574
		6			0.62	1	67.2	67.4 (6.6)	2228	74.0 (62.8, 86.1)					2228	448	--	--	--	--	--			67.11 (6.54)	11.75 (5.65, 34.05)	2204	615	1609
		UKB			0.59	1	68.4	67.4 (6.6)	1092	69.3 (57.4, 83.2)					1092	329	--	--	--	--	--			68.21 (6.79)	15.91 (6.67, 39.78)	1075	330	736
AugUR	Age-related diseases: Understanding Genetic and non-genetic influences - a study at the University of Regensburg		Prospective cohort study in the elderly	26489512	0.49	0.21	77.6	78.4 (5.1)	2378	69.32 (57.25, 80.81)	Enzymatic assay (Siemens Dimension Vista 1500), 2018	--	--	--	--	--	--	--	--	--	--	--	--	--	--	--	--	--
BES	Beijing Eye Study	610	Population-based	19426355, 24951543	0.3555	0.12	62	63.5 (9.2)	255	92.9 (83.0, 102.6)	Jaffe, 2011	--	--	--	--	--	--	--	--	--	--	--	--	--	--	--	--	--
Biobank Japan	Biobank Japan		Case-control study	28189464, 28190657	0.5497	0.22	65	62.9 (13.2)	142394	89.7 (81.8, 98.8)	Assayed in each hospital	139926	14.9 (12.1, 18.0)	Assayed in each hospital	144066	8586	63.2 (12.8)	5.4 (1.4)	118155	--	--	--	--	--	--	--	--	--
CHS	Cardiovascular Health Study	AA	Population-based	1669507	0.3911	0.24	72	72.9 (5.7)	795	72.0 (59.5, 87.2)	Colorimetric method on a Kodak Ektachem 700 Analyzer (Eastman Kodak, Rochester, NY), 1989-90 and 1992-93	--	--	--	795	208	72.8 (5.6)	5.8 (1.6)	795	--	--	Kodak Ektachem 700 Analyzer (Eastman Kodak Company, Rochester, NY)	Urinary albumin was measured by rate nephelometry using the Array 360 CE Protein Analyzer (Beckman Instruments, Fullerton, CA)	76.39 (5.13)	9.3 (4.6, 24.6)	503	--	--
		EA			0.4428	0.12	71	72.3 (5.4)	3256	65.2 (55.3, 75.9)					3256	1195	--	--	--	--	--			--	--	--	--	--
CROATIA-Vis	CROATIA-Vis		Isolate population	18327257	0.4142	0.13	56	56.1 (15.6)	934	91.3 (77.7, 102.9)	Modified kinetic Jaffe reaction (2003/2004)	--	--	--	660	< 100	56.1 (15.6)	5.2 (1.5)	934	671	< 100	--	--	--	--	--	--	--
Czech post-MONICA	Czech Post-MONICA Study		Population-based	20651603	0.6206	0	57.04	53.9 (9.6)	502	89.7 (79.1, 97.6)	Modified Jaffe assay 2007-2008; Enzymatic since 2009	--	--	--	--	--	53.9 (9.6)	5.6 (1.6)	502	--	--	--	--	--	--	--	--	--
DECODE	deCODE genetics/Amgen		Population-based	20686651, 25082825	0.46568	0.05	44	45.4 (18.9)	98306	94.11 (78.56, 108.9)	Ensymatic and modified kinetic Jaffe reaction assay since 1997	--	--	--	282221	14850	--	--	55994	183738	1151	Enzymatic	Immunoturbidometry	69.63 (17.43)	15.2 (8.0, 46.8)	7726	2499	265255
ESTHER	Epidemiological investigation of the chances of preventing, recognizing early and optimally treating chronic diseases in an elderly population		Population-based	23446902, 15578318	0.4179	0.17	62	61.6 (6.5)	2450	93.0 (76.5, 103.0)	Kinetic Jaffe-method, 2000 - 2002	--	--	--	--	--	--	--	--	--	--	kinetic Jaffe method	Immunonephelometry assay (interassay CV 5.2%)	61.61 (6.54)	8.4 (5.1, 16.8)	2425	--	--
FINCAVAS	The Finnish Cardiovascular Study	normal	Fincavas follow-up cohort of consecutive patients undergoing exercise stress test	16515696	0.6127	0.13	57.8	55.1 (13.2)	908	90.8 (78.4, 100.0)	Entzymatic photometric, 1992-2015	298	16.8 (13.4, 21.3)	Enzymatic assay	--	--	--	--	--	--	--	--	--	--	--	--	--	--
		HCE			0.5787	0.14	56.37	57.2 (12.7)							--	--	58.2 (12.5)	6.2 (2.0)	362	--	--	--	--	--	--	--	--	--
Finrisk	The National FINRISK Study		Population based	25422363	0.4759	0.06	50	49.6 (13.5)	16799	91.6 (80.1, 102.4)	Enzymatic	--	--	--	16799	652	--	--	--	--	--	--	--	--	--	--	--	--
GS:SFHS	Generation Scotland: Scottish Family Health Study		Population-based with enrichment for families	22786799, 28270201	0.4107	0.04	49	47.4 (15)	19251	98.4 (88.0, 109.1)	Modified kinetic Jaffe reaction	--	--	--	19251	362	50.6 (15.1)	5.8 (1.8)	2077	20022	419	--	--	--	--	--	--	--
HCHS/SOL	Hispanic Community Health Study/Study of Latinos		Population-based	20609343	0.43	0.2	48	46.1 (13.9)	12230	97.96 (84.71, 109.08)	IDMS creatinase enzymatic method, 2008-2011	--	--	--	--	--	--	--	--	--	--	IDMS creatinase enzymatic method	immunoturbidometric method		6.54 (4.49, 12.22)	11709	--	--
HUNT	Trøndelag Health Study	EA	Population-based	22879362	0.47	0.06	65.6	47.9 (16.9)	69389	102.2 (88.6, 114.0)	Jaffe method, 1995-1997	--	--	--	--	--	--	--	--	--	--	--	--	--	--	--	--	--
Jackson Heart Study (JHS)	Jackson Heart Study		Community and family-based	16320381	0.3813	0.22	55.5	55.1 (12.8)	3005	96.5 (80.6, 110)	IDMS calibrated serum creatinine was used from visit 1 and visit 3… creatinine measurements were made from 2000 on but calibration to the same standard was done in 2015 (see PMID: 25806862 for a full description).	2167	15 (12, 18)	Enzymatic/Roche Diagnostics	3005	196	55.1 (12.8)	5.6 (1.7)	3005	--	--	Enzymatic/Vitros (PMID: 15367870)	Nephalometric immunoassay/Dade-Behring (PMID: 15367870)	55.1 (12.84)	6.1 (4.0, 13.3)	1472	203	1207
LIFE-Adult	LIFE-Adult		Population-based	26197779	0.49	0.15	64.8	62.6 (11.1)	4954	79.3 (68.8, 90.0)	Enzymatic assay (Roche Cobas), 2011-14	4941	14.3 (12.0, 17.1)	Enzymatic assay (Roche Cobas)	4954	497	64.5 (10.4)	5.6 (1.4)	3463	4503	460	Enzymatic assay (Roche Cobas)	--	61.97 (11.14)	5.6 (3.1, 11.8)	4947	493	3989
LIFE-Child	LIFE-Child		Convenience sample	28144813	0.4967	0.01	11.91	11.6 (4.3)	1842	88.6 (80.6, 96.6)	Enzymatic assay (Roche Cobas), 2011-15	1757	11.2 (9.5, 12.9)	Enzymatic assay (Roche Cobas)	--	--	12.9 (3.9)	5.2 (1.3)	1149	--	--	Enzymatic assay (Roche Cobas)	Turbidimetric assay (Roche Tina-Quant)	11.43 (4.39)	5.9 (3.6, 11.3)	1881	122	674
LIFE-Heart	LIFE-Heart		Patients of suspected or confirmed coronary artery disease	22216169	0.6949	0.31	63.33	62.9 (11.3)	5698	84.1 (69.2, 95.4)	Enzymatic assay (Roche Cobas), 2006-14	5686	16.0 (12.9, 19.9)	Enzymatic assay (Roche Cobas)	5698	823	62.9 (11.3)	6.1 (1.6)	1363	--	--	--	--	--	--	--	--	--
Living-Biobank	Living Biobank-Chinese	Chinese	Population-based	25884916, 28961250, 29452397, 32936915	0.5	0.03	35	35.6 (10.5)	1263	113.3 (104.8, 120.7)	Creatininase, Endpoint. Enzymatic, Fossati, Precipe and Berti (Advia 2400 Chemistry System), 2007-2012	--	--	--	--	--	--	--	--	--	--	--	--	--	--	--	--	--
	Living Biobank-Malay	Malay			0.5	0.04	38	37.4 (11.1)	1197	108.4 (94.1, 117.3)	Creatininase, Endpoint (Advia 2400 Chemistry System), 2007				--	--	--	--	--	--	--	--	--	--	--	--	--	--
LURIC	Ludwigshafen Risk and Cardiovascular Health Study		Prospective cohort study	11258203	0.7014	0.32	63.66	62.7 (10.7)	--	--	Jaffé method (twin mode), CREA Hitachi 717, Roche Mannheim, Germany	2936	16.8 (14.0, 22.4)	Kinetic ultraviolet test (UREA Hitachi 717, Roche Mannheim, Germany)	2935	299	62.7 (10.7)	5.1 (1.7)	2937	--	--	--	--	--	--	--	--	--
MESA	Multi-Ethnic Study of Atherosclerosis	AFR	Population-based without CVD	12397006	0.4612	0.17	63	62.3 (10.1)	1605	82.3 (70.1, 95.1)	Baseline is year 2002, exam 2 2004, exam 3 2005 and exam 4 2007. All assays rate relectance spectrophotometry using thin film adaptation of the creatine aminohydrolase method on the Vitros analyzer (Johnson and Johnson Clinical Diagnositcs)	--	--	--	--	--	--	--	--	--	--	Urine creatinine measured using Vitros 9501RC instrument via a colorimetric reaction	Array 360 CE Protein Analyzer (Beckman Instruments, Inc. Drea, CA using nephelometry	62.29 (10.06)	5.9 (3.7, 13.1)	1598	--	--
		EAS			0.4916	0.13	62	62.7 (10.2)	2520	83.2 (71.3, 93.7)					--	--	--	--	--	--	--			62.38 (10.38)	7.2 (4.4, 13.1)	775	--	--
		EUR			0.4774	0.05	63	62.4 (10.4)	773	75.4 (65.6, 86.2)					2520	355	--	--	--	--	--			62.66 (10.24)	5.5 (3.6, 9.7)	2514	--	--
		HIS			0.4838	0.17	61	61.4 (10.3)	1447	84.2 (71.1, 94.3)					--	--	--	--	--	--	--			61.38 (10.3)	6.5 (4.0, 12.9)	1442	--	--
MVP	Million Veteran Program	AA	Veteran population						--	--	--	--	--	--	--	--	56.1 (11.0)	6.3 (1.7)	25354	--	--	--	--	--	--	--	--	--
		EA							--	--	--	--	--	--	--	--	62.0 (11.9)	6.2 (1.6)	84715	--	--	--	--	--	--	--	--	--
NEO	Netherlands Epidemiology of Obesity		Population-based with oversampling of individuals with overweight	23576214	0.48	0.07	56	56 (5.9)	5732	87.1 (77.5, 95.5)	Enzymatic assay (Roche Cobas)	--	--	--	5732	147	56.0 (5.9)	5.4 (1.4)	5731	5742	172	Enzymatic assay (Roche Cobas)	Immunoturbidimetric assay Roche Moledular P800 Analyzer)	55.97 (5.94)	3.9 (2.5, 6.3)	5724	179	5258
NESDA	Netherlands Study of Depression and Anxiety		Population-based, predominantly cases with major depression	33773360	0.3373	0.04	43	41.9 (13.1)	2533	103.7 (93.9, 114.8)	Partly Jaffe, partly enzymatic; 2004-2007	2528	13.4 (11.2, 16.0)	Kinetic UV enzymatic assay (Roche automated clinical chemistry analyzer)	--	--	41.9 (13.1)	4.4 (1.2)	2514	--	--	--	--	--	--	--	--	--
ORCADES	Orkney Complex Disease Study		Isolated population	18760389	0.3962	0.04	54.11	53.2 (15.3)	2007	79.5 (67.0, 92.7)	Modified kinetic Jaffe reaction	--	--	--	2007	283	53.2 (15.3)	4.9 (1.2)	2003	344	< 100	--	--	--	--	--	--	--
QIMR adolescent	Brisbane Longitudinal Twin Study		Population-based	22563384	0.4919	0	16	15.4 (1.6)	2009	81.3 (74.9, 88.7)	Jaffe reaction, Roche 917 or Modular analyser	2512	13.4 (11.5, 15.4)	Enzymatic urease, Roche 917 or Modular	--	--	15.4 (1.6)	4.8 (1.2)	2512	--	--	--	--	--	--	--	--	--
QIMR adult	Multiple studies		Population-based	11463151, 12194918, 23134229	0.4239	0	45.58	48.5 (13.3)	11390	83.3 (70.8, 96.0)	Jaffe reaction, Roche 917 or Modular analyser	11381	16.5 (14.0, 19.6)	Enzymatic urease, Roche 917 or Modular	--	--	48.5 (13.3)	5.1 (1.4)	11389	--	--	--	--	--	--	--	--	--
SCES	Singapore Chinese Eye Study	610	Population-based	19995197, 24244560	0.5125	0.16	57.37	58.5 (9.5)	1887	95.7 (84.2, 103.7)	Jaffe, 2007	--	--	--	1887	100	--	--	--	--	--	Enzymatic Colorimetric Assay on Beckman Au 5800	immune-turbidimetric on Beckman Au 5800	58.48 (9.52)	13.0 (7.1, 24.6)	1833	363	1078
		omniexpress			0.5122	0.17	59.11	60.3 (9.6)	615	95.9 (83.8, 104.1)	Jaffe, 2007				--	--	--	--	--	--	--			60.3 (9.56)	15.6 (7.8, 31.6)	585	158	352
SHIP	Study of Health in Pomerania	0	Population-based	20167617	0.4926	0.06	50	49.8 (16.3)	--	--	--	3682	13.7 (11.2, 16.5)	Siemens VISTA (Dimension Vista)	--	--	49.8 (16.3)	5.0 (1.4)	4056	3822	210	--	--	--	--	--	--	--
		1			0.4812	0.09	55	54.5 (15.3)	3203	90.4 (75.9, 103.8)	Jaffe, 2002	--	--		3203	261	--	--	--	--	--	Kodak Ektachem dry chemistry (Eastman Kodak, Rochester, New York)	Behring Nephelometer II (Dade Behring Diagnostic, Marburg, Germany)	54.49 (15.26)	8.4 (5.0, 17.2)	3199	503	2345
SHIP-Trend	Study of Health in Pomerania - Trend		Population-based	20167617	0.4381	0	50	50.1 (13.7)	986	96.9 (86.0, 106.9)	Jaffe, 2008	--	--	--	--	--	50.1 (13.7)	4.7 (1.3)	986	--	--	VISTA (Siemens)	VISTA (Siemens)	50.13 (13.69)	7.4 (4.8, 13.7)	985	--	--
SiMES	Singapore Malay Eye Study		Population-based	17365815, 21490949	0.4945	0.31	58.77	59.6 (11)	2542	79.3 (64.7, 92.4)	Jaffe, 2004-2007	--	--	--	2542	478	--	--	--	--	--	Enzymatic Colorimetric Assay on Beckman Au 5800	immune-turbidimetric on Beckman Au 5800	59.58 (11.03)	15.1 (8.4, 40.8)	681	209	431
SINDI	Singapore Indian Eye Study		Population-based	19995197, 21490949	0.5114	0.4	56.76	58 (10)	2537	93.9 (80.5, 103.0)	Jaffe, 2007-2009	--	--	--	2537	169	--	--	--	--	--	Enzymatic Colorimetric Assay on Beckman Au 5800	immune-turbidimetric on Beckman Au 5800	58.04 (10)	13.9 (7.2, 28.9)	2335	559	1442
Sorbs	Sorbs cohort		Convenience sample	19729412, 21798003	0.4107	0.11	48.67	48.2 (16.5)	954	101.2 (91.4, 111.7)	Enzymatic assay (Roche Cobas), 2005-07	954	13.4 (11.2, 16.2)	Enzymatic assay (Roche Cobas)	--	--	48.2 (16.5)	5.8 (1.6)	973	--	--	Enzymatic assay (Roche Cobas)	Turbidimetric assay (Roche Tina-Quant)	48.19 (16.45)	6.7 (4.6, 13.3)	950	--	--
SP2	Singapore Prospective Study Program (SP2)	1M	Population-based	19406920, 21490949, 29452397	0.638	0.01	46.28	46.9 (10.3)	942	88.3 (76.7, 101.2)	Isotope dilution liquid chromatography/mass spectrometry (ID-LC/MS),2004	--	--	--	--	--	--	--	--	--	--	Immulite; Roche Diagnostics GmbH, Mannheim, Germany	Immulite; Diagnostic Products Corporation, Gwynedd, United Kingdom	46.94 (10.33)	6.2 (4.2, 11,2)	907	--	--
		610			0.2339	0.08	48.85	48.7 (11.4)	1144	91.9 (79.4, 102.9)					--	--	--	--	--	--	--			48.67 (11.37)	7.2 (4.6, 12.8)	1110	121	855
TRAILS	Tracking Adolescents’ Individual Lives Survey		Population-based adolescents	25431468, 25066533	0.4756	0	16.11	16.2 (0.7)	1072	86.2 (80.4, 92.7)	Photometric determination with Jaffé method without deproteinisation (Ecoline® MEGA, DiaSys Diagnostic Systems GmbH. Merck); 2006	--	--	--	--	--	--	--	--	--	--	--	--	--	--	--	--	--
TwinGene	TwinGene		A study within the population-based Swedish Twin Registry	25589536	0.5058	0.1	64.47	64.9 (8.3)	5680	82.0 (79.8, 91.2)	Enzymatic method according to IDMS standard on Abbot Archtect 2012	--	--	--	5680	606	--	--	--	--	--	--	--	--	--	--	--	--
UKBB	UK Biobank	EA	Population-based	25826379	0.46	0.05	58	56.9 (8.0)	388972	92.4 (82.6, 99.5)	Enzymatic analysis on a beckman Coulter AU5800	--	--	--	388973	9077	56.9 (8.0)	5.4 (1.4)	388695	--	--	Enzymatic assay (Beckman Coulter) measured on a Beckman Coulter AU5400	Immuno-turbidimetric (Randox Bioscience) measured on a Beckman Coulter AU5400	56.9 (8.0)	9.8 (6.2, 16.5)	396490	29961	232527
VIKING	Viking Health Study		Isolated population	--	0.4	0.02	49.73	49.9 (15.2)	2090	97.0 (85.8, 108.2)	Modified kinetic Jaffe reaction	--	--	--	349	< 100	49.9 (15.2)	5.1 (1.2)	2090	1188	< 100	--	--	--	--	--	--	--
WGHS	Women's Genome Health Study		Population-based cohort	18070814	0	0.02	52.9	54.7 (7.1)	23186	98.3 (88.1, 104.7)	Creatinine was mea-sured by a rate-blanked method based on the Jaffe re-action using Roche Diagnostics reagents with repro-ducibility of 3.67% and 1.60% at concentrations of 1.17and 6.40 mg/dL, respectively. 2004.	--	--	--	23186	666	--	--	--	--	--	--	--	--	--	--	--	--
YFS	The Young Finns Study		Population-based	18263651, 23069987	0.4597	0	33	31.6 (5)	2102	109.7 (100.2, 116.4)	Serum creatinine was determined spectrophotometrically by the Jaffé method (picric acid; Olympus Diagnostica GmbH) from frozen plasma samples. Year 2001.	1980	13.1 (10.0, 16.6)	Photometric, enzymatic	--	--	37.6 (5.0)	4.7 (1.3)	2023	--	--	--	--	--	--	--	--	--
CKD: chronic kidney disease; BUN: blood urea nitrogen

## Sheet: SupplementaryData2
Supplementary Data 2: Genotyping and imputation information of participating studies. We report details of SNP microarray techniques, quality filter settings and software tools used for imputation and analyses for all contributing studies.
Study	Exclusions prior to genotyping and/or genetic analysis	Genotyping Array	Genotype calling	QC filters for genotyped SNPs used for imputation	No of SNPs used for imputation	Pre-phasing software1	Imputation Software2	Imputation reference panel	Filtering of imputed genotypes	Software used for GWAS3	Handling of population stratification	Type of reported imputation quality
ADVANCE	Ethnic outliers, sex mismatches, call rate < 95%	Affymetrix 5.0, Affymetrix 6.0, Affymetrix UKB	Affymetrix power tools 1.17.0	avg_het <23% or >30%; call rate <97%; MAF <1%; snp call rate <95%; HWE <0.001;	Affymetrix 5.0 : 363062; Affymetrix 6.0 : 702628; Affymetrix UKB : 759238;	SHAPEIT2	IMPUTE2	1000 Genomes Project Phase 3 Version 5	MAF<0.005; info score<0.3	PLINK 1.90 beta	Principal components 1 and 2	IMPUTE2 Info Score
AugUR	Gender mismatch, duplicte removal, low callrate (<98%), related<3rd degree, ancestry other than European, HapMap concordance check	Infinium Global Screening Array 24	Genome Studio	call rate<95%, pHWE<1e-6, monomorphic	614130	SHAPEIT v2.r727	Minimac3	1000 genomes Phase 3 Version 5	none	rvtest	PC1-PC4	r²
Beijing Eye Study	call rate <95%, pHWE<5E-5	Illumina Human610-Quad Beadchips	Illumina GenomeStudio GenCall	T2D DIAMANTE protocol: exclude SNPs do not match or not present in 1000 Genomes phase 3 reference panel, remove SNPs with allele freqeuncy difference >20% between scaffold and reference population in 1000Gp3, remove duplicates	538970	SHAPEIT	Michigan Imputation Server	1000 Genomes Project Phase 3 Version 5	none	EPACTS (v3.2.6)	NA	r2
Biobank Japan	sex mismatches, related samples estimated by IBS, sample call rate <98%, PCA outlier, individuals with nephrotic syndrome	Illumina ExpressExome or in combination of Illumina HumanOmniExpress and HumanExome BeadChips	Genomestudio	call rate ≤ 99%, pHWE <10e-6, MAF < 0.5 %	508642	MACH 1.0	minimac	1000 Genomes Project Phase 1 Release Version 3 EAS (SNPs with MAF < 1% or P for HWE < 10e-6 were removed from reference before imputation)	none	mach2dat/mach2qtl	Top 10 PCs	r2
CHS AA	Beyond laboratory genotyping failures, participants were excluded if they had a call rate<=95% or if their genotype was discordant with known sex or prior genotyping (to identify possible sample swaps).	Illumina HumanOmni1-Quad_v1 BeadChip	Illumina GenomeStudio	call rate < 97%, HWE P < 10-5, > 1 duplicate error or Mendelian inconsistency (for reference CEPH trios), heterozygote frequency = 0	963,248 SNPs (940,567 autosomal & 22,681 X)	none (no pre-phasing performed)	IMPUTE version 2.2.2	1000 Genomes Project Phase 3	Variants with insufficient effective minor alleles are filtered prior to analysis. This threshold was set at 5 effective alleles. Where effective alleles is defined as MAF*sampleN*2*impQuality.	custom R software	First 5 PCs	r2
CHS EA	European ancestry participants were excluded from the GWAS study sample due to the presence at study baseline of coronary heart disease, congestive heart failure, peripheral vascular disease, valvular heart disease, stroke or transient ischemic attack or lack of available DNA. Beyond laboratory genotyping failures, participants were excluded if they had a call rate<=95% or if their genotype was d…	Illumina 370CNV BeadChip	Illumina BeadStudio	call rate < 97%, HWE P < 10-5, > 2 duplicate errors or Mendelian inconsistencies (for reference CEPH trios), heterozygote frequency = 0, SNP not found in HapMap.	359592	MaCH	minimac	1000 Genomes Project Phase 3	Variants with insufficient effective minor alleles are filtered prior to analysis. This threshold was set at 10 effective alleles. Where effective alleles is defined as MAF*sampleN*2*impQuality.	custom R software	First 5 PCs	r2
CROATIA-Vis	Call rate >95%	Illumina HumanHap300v1	Beadstudio-Gencall v3.0	SNP call rate >98%, HWE < 1E-6, MAF >=0.01	272930	Shapeit v2.r873 + duohmm	PBWT (Sanger server)	Haplotype Reference Consortium 1.1 (no InDels)	None	RegScan v0.2	Kinship matrix fitted before regression	Info
Czech post-MONICA	Ethnic outliers, sex mismatches, call rate < 95%	Affimetrix 6.0	Affymetrix power tools 1.17.0	avg_het <23% or >30%; call rate <97%; MAF <1%; snp call rate <95%; HWE <0.001;	736016	SHAPEIT2	IMPUTE2	1000 Genomes Project Phase 3 Version 5 ALL	MAF<0.005; info score<0.3	PLINK 1.90 beta	Principal components 1 and 2	IMPUTE2 Info Score
DECODE	Call rate < 97%	The chip-typed samples were assayed with the Illumina HumanHap300, HumanCNV370, HumanHap610, HumanHap1M, HumanHap660, Omni-1, Omni 2.5 or Omni Express bead chips at deCODE genetics	Graphtyper	Yield < 95%, MAF>0.01, HW < 0.001		Inhouse software	Inhouse software, similar to IMPUTE	Icelandic reference panel - variants matched with Haplotype Reference Consortium or 1000 Genomes Project Phase 3	None	Inhouse software	for quantitative traits: BOLT LMM or variance covariance matrix prop. to the kinship matrix / for binary: adj. for county of birth	Info
ESTHER	Quality control was performed according to Nat. Protoc. 2010 Sept.; 5(9): 1564-1573, Anderson et al.: Gender mismatch, sample call rate < 97%,removal of duplicated or related samples, removal of ethnic outliers (Europeans only remained), MAF 0.01, GENO 0.05, HWE 0.00001	Illumina Infinium OncoArray-500K BeadChip	GenomeStudio	MAF < 0.01	368205	SHAPEIT	IMPUTE2	1000 Genomes Project Phase 3 Version 5	none	SNPTEST v2.5.2	not required	IMPUTE2 Info
FINCAVAS	call rates < 95%, pHWE < 1E-6, sex mismatch, MDS outliers, excess heterozygosity	Illumina HumanCoreExome and Metabochip	Genome Studio	call rate<95%, pHWE<1e-6, monomorphic removed	HCE: 306474. MC: 155499	Eagle2	Minimac3	Haplotype Reference Consortium 1.1	None	EPACTS	PCs 1-5	R2
Finrisk, Broad CoreExome batch1 (BROAD)	Gender mismatch, pihat>0.2	Illumina HumanCoreExome	Zcall	Excluded markers with call rate <1% , Excluded samples with call rate <98%, Excluded gender mismatches, monomorphic markers, markers with call rate <95%, markers with MAF<0.05 and call rate <99%, markers with HWE <10-6, Excluded individuals - outliers in heterozygosity plots, Excluded individuals - outliers in multidimensional scaling (MDS) plots	~315000	SHAPEIT v2.r727	IMPUTE2	1000 Genomes Project Phase 3 + Finnish SiSu sequencing data	none	snptest_v2.5.2	PC1-PC5	snptest info
Finrisk, COROGENE	Gender mismatch, pihat>0.2	Illumina 610K	Illuminus	Excluded markers with call rate <1%, Excluded samples with call rate <98%, Excluded gender mismatches. monomorphic markers, markers with call rate <95%, markers with MAF<10/N, markers with MAF<0.05 and call rate <99%, markers with HWE <10-6, Excluded individuals - outliers in heterozygosity plots, Excluded individuals - outliers in multidimensional scaling (MDS) plots	~315000	SHAPEIT v2.r727	IMPUTE2	1000 Genomes Project Phase 3 + Finnish SiSu sequencing data	none	snptest_v2.5.2	PC1-PC5	snptest info
Finrisk, FINRISK/Psycho (PSYCHO)	Gender mismatch, pihat>0.2	Illumina HumanCoreExome + psych variants	Zcall	Excluded markers with call rate <1% , Excluded samples with call rate <98%, Excluded gender mismatches, monomorphic markers, markers with call rate <95%, markers with MAF<0.05 and call rate <99%, markers with HWE <10-6, Excluded individuals - outliers in heterozygosity plots, Excluded individuals - outliers in multidimensional scaling (MDS) plots	~315000	SHAPEIT v2.r727	IMPUTE2	1000 Genomes Project Phase 3 + Finnish SiSu sequencing data	none	snptest_v2.5.2	PC1-PC5	snptest info
Finrisk, FR07_BF	Gender mismatch, pihat>0.2	Illumina HumanCoreExome	Zcall	Excluded markers with call rate <1% , Excluded samples with call rate <98%, Excluded gender mismatches, monomorphic markers, markers with call rate <95%, markers with MAF<0.05 and call rate <99%, markers with HWE <10-6, Excluded individuals - outliers in heterozygosity plots, Excluded individuals - outliers in multidimensional scaling (MDS) plots	~315000	SHAPEIT v2.r727	IMPUTE2	1000 Genomes Project Phase 3 + Finnish SiSu sequencing data	none	snptest_v2.5.2	PC1-PC5	snptest info
Finrisk, MIGEN	Gender mismatch, pihat>0.2	Affymetrix 6.0	Birdseed	Excluded markers with call rate <1%, Excluded samples with call rate <98%, Excluded gender mismatches. monomorphic markers, markers with call rate <95%, markers with MAF<10/N, markers with MAF<0.05 and call rate <99%, markers with HWE <10-6, Excluded individuals - outliers in heterozygosity plots, Excluded individuals - outliers in multidimensional scaling (MDS) plots	~315000	SHAPEIT v2.r727	IMPUTE2	1000 Genomes Project Phase 3 + Finnish SiSu sequencing data	none	snptest_v2.5.2	PC1-PC5	snptest info
Finrisk, MRPRED	Gender mismatch, pihat>0.2	Illumina HumanCoreExome	GenomeStudio v. 2011.1.	Excluded markers with call rate <1% , Excluded samples with call rate <98%, Excluded gender mismatches, monomorphic markers, markers with call rate <95%, markers with MAF<0.05 and call rate <99%, markers with HWE <10-6, Excluded individuals - outliers in heterozygosity plots, Excluded individuals - outliers in multidimensional scaling (MDS) plots	~315000	SHAPEIT v2.r727	IMPUTE2	1000 Genomes Project Phase 3 + Finnish SiSu sequencing data	none	snptest_v2.5.2	PC1-PC5	snptest info
Finrisk, PREDICTCVD	Gender mismatch, pihat>0.2	Illumina Omniexpress	Illuminus	Excluded markers with call rate <1%, Excluded samples with call rate <98%, Excluded gender mismatches. monomorphic markers, markers with call rate <95%, markers with MAF<10/N, markers with MAF<0.05 and call rate <99%, markers with HWE <10-6, Excluded individuals - outliers in heterozygosity plots, Excluded individuals - outliers in multidimensional scaling (MDS) plots	~315000	SHAPEIT v2.r727	IMPUTE2	1000 Genomes Project Phase 3 + Finnish SiSu sequencing data	none	snptest_v2.5.2	PC1-PC5	snptest info
Finrisk, Sanger CoreExome batch1 (SANGER1)	Gender mismatch, pihat>0.2	Illumina HumanCoreExome	Zcall	Excluded markers with call rate <1% , Excluded samples with call rate <98%, Excluded gender mismatches, monomorphic markers, markers with call rate <95%, markers with MAF<0.05 and call rate <99%, markers with HWE <10-6, Excluded individuals - outliers in heterozygosity plots, Excluded individuals - outliers in multidimensional scaling (MDS) plots	~315000	SHAPEIT v2.r727	IMPUTE2	1000 Genomes Project Phase 3 + Finnish SiSu sequencing data	none	snptest_v2.5.2	PC1-PC5	snptest info
Finrisk, Sanger CoreExome batch2 (SANGER2)	Gender mismatch, pihat>0.2	Illumina HumanCoreExome	Zcall	Excluded markers with call rate <1% , Excluded samples with call rate <98%, Excluded gender mismatches, monomorphic markers, markers with call rate <95%, markers with MAF<0.05 and call rate <99%, markers with HWE <10-6, Excluded individuals - outliers in heterozygosity plots, Excluded individuals - outliers in multidimensional scaling (MDS) plots	~315000	SHAPEIT v2.r727	IMPUTE2	1000 Genomes Project Phase 3 + Finnish SiSu sequencing data	none	snptest_v2.5.2	PC1-PC5	snptest info
Finrisk, SUMMIT	Gender mismatch, pihat>0.2	Illumina Omniexpress	NA	Excluded markers with call rate <1%, Excluded samples with call rate <98%, Excluded gender mismatches. monomorphic markers, markers with call rate <95%, markers with MAF<10/N, markers with MAF<0.05 and call rate <99%, markers with HWE <10-6, Excluded individuals - outliers in heterozygosity plots, Excluded individuals - outliers in multidimensional scaling (MDS) plots	~315000	SHAPEIT v2.r727	IMPUTE2	1000 Genomes Project Phase 3 + Finnish SiSu sequencing data	none	snptest_v2.5.2	PC1-PC5	snptest info
GS:SFHS	Call rate >97%	HumanOmniExpressExome8v1-2_A, HumanOmniExpressExome-8v1_A	Beadstudio-Gencall v3.0	SNP call rate >98%, HWE < 1E-6, MAF >0.01	602451	Shapeit v2.r873 + duohmm	PBWT (Sanger server)	Haplotype Reference Consortium 1.1 (no InDels)	None	RegScan v0.2	Kinship matrix fitted before regression	Info
HCHS/SOL	SNPs with missing call rate (>2%), Mendelian errors (>3 in 1,343 trios or duos), duplicate-sample discordance (>2 in 291 sample pairs), and deviation from Hardy-Weinberg equilibrium (p < 10−5)	IlluminaOmni2.5M custom content array	Illumina software	Excluded monomorphic markers, call rate<98% and HWE p<E-05	17462761	SHAPEIT	IMPUTE2	1000 Genomes Phase I Reference panel	none	SUGEN	PC1-PC5	info score
HUNT	Variants were excluded if (1) their probe sequences could not be perfectly mapped to the reference genome, cluster separation was < 0.3, Gentrain score was < 0.15, showed deviations from Hardy Weinberg equilibrium in unrelated samples of European ancestry with p-value < 0.0001), their call rate was < 99%, or another assay with higher call rate genotyped the same variant.	HumanCoreExome12 v1.0, HumanCoreExome12 v1.1 and UM HUNT Biobank v1.0	Illumina Genome Studio	excluded imputed variants with Rsq < 0.3	~345000	Eagle2 v2.3	Minimac3 v2.0.1	HRC chrX, Build hg19/B37	Filtering on imputation score: R^2 >= 0.3, Filtering on minimum allele count: minMAC = 3 * MAF >= minMAC/2/N = 3/2/69389 = 2.2e-05	BOLT-LMM version 2.3.4	PC1-10, batch effect	minimac R2
JHS	sex mismatches, sample duplications or swaps, sample call rate <95%	Affymetrix 6.0	Birdseed	call rate <95%	868969	MACH 1.0	minimac	1000 Genomes Project Phase 1 Release Version 3 (March 2012), ALL	none	EPACTS (v3.2.6)	First 10 PCs included in the analysis, and kinship matrix for continuous traits	r2 from MACH
LIFE-Adult	sample call rate <97%, sex mismatches, duplicated samples or samples with unresolved relatedness, ethnic outliers, additional sample filter for gonosomal analysis (abnormality in X-Y-Intensity plot)	Affymetrix Axiom CEU1	Affymetrix Power Tools v1.17.0	SNP call rate < 97%, HWE < 1x10^-6, plate association < 1x10^-7, monomorphic; SNPs violating criteria of Affymetrix cluster measures FLD, HetSO and HomRO were removed too. For chr. X: call rate < 98%, HWE in females < 1x10^-4, MAF < 1%, plate association < 1x10^-7 and Affymetrix cluster measures.	541431	SHAPEIT v2.r837	IMPUTE2 v2.3.2	1000 Genomes Project Phase 3 Version 5 ALL	none	SNPTEST v2.5.2	First 3 PCs included as covariables	IMPUTE2 info
LIFE-Child	sample call rate <97%, sex mismatches, duplicated samples or samples with unresolved relatedness, ethnic outliers, additional sample filter for gonosomal analysis (abnormality in X-Y-Intensity plot)	Affymetrix Axiom CEU1	Affymetrix Power Tools v1.17.0	SNP call rate < 97%, HWE < 1x10^-6, plate association < 1x10^-7, monomorphic; SNPs violating criteria of Affymetrix cluster measures FLD, HetSO and HomRO were removed too. For chr. X: call rate < 98%, HWE in females < 1x10^-4, MAF < 1%, plate association < 1x10^-7 and Affymetrix cluster measures.	551555	SHAPEIT v2.r837	IMPUTE2 v2.3.2	1000 Genomes Project Phase 3 Version 5 ALL	none	SNPTEST v2.5.2	Adjustment for relatedness	IMPUTE2 info
LIFE-Heart	sample call rate <97%, sex mismatches, duplicated samples or samples with unresolved relatedness, ethnic outliers, additional sample filter for gonosomal analysis (abnormality in X-Y-Intensity plot)	Affymetrix Axiom CADLIFE1; Affymetrix Axiom CEU1	Affymetrix Power Tools v1.17.0	SNP call rate < 97%, HWE < 1x10^-6, plate association < 1x10^-7, monomorphic; SNPs violating criteria of Affymetrix cluster measures FLD, HetSO and HomRO were removed too. For chr. X: call rate < 98%, HWE in females < 1x10^-4, MAF < 1%, plate association < 1x10^-7 and Affymetrix cluster measures.	513317	SHAPEIT v2.r837	IMPUTE2 v2.3.2	1000 Genomes Project Phase 3 Version 5 ALL	none	SNPTEST v2.5.2	First 3 PCs included as covariables	IMPUTE2 info
Living-Biobank-CHS	call rate <95%, pHW <1E-6, heterozygosity, related individuals/duplicates, discordant ethnicity, and gender discrepancy.	Illumina OmniExpress	Genomestudio GenTrain and GenCall	T2D DIAMANTE protocol: exclude SNPs do not match or not present in 1000 Genomes phase 3 reference panel, remove SNPs with allele freqeuncy difference >20% between scaffold and reference population in 1000Gp3, remove duplicates	700826	SHAPEIT	Michigan Imputation Server	1000 Genomes Project Phase 3 Version 5 ALL	none	EPACTS (v3.2.6)	NA	r2
Living-Biobank-MAS	call rate <95%, pHW <1E-6, heterozygosity, related individuals/duplicates, discordant ethnicity, and gender discrepancy.	Illumina OmniExpress	Genomestudio GenTrain and GenCall	T2D DIAMANTE protocol: exclude SNPs do not match or not present in 1000 Genomes phase 3 reference panel, remove SNPs with allele freqeuncy difference >20% between scaffold and reference population in 1000Gp3, remove duplicates	700826	SHAPEIT	Michigan Imputation Server	1000 Genomes Project Phase 3 Version 5 ALL	none	EPACTS (v3.2.6)	NA	r2
LURIC	sex mismatches, sample duplications or swaps, sample call rate <95%	Affymetrix 6.0	Birdseed	call rate <98%	686195	SHAPEIT2	Michigan Imputation Server	Haplotype Reference Consortium 1.1	none	EPACTS (v3.2.6)	First 3 PCs included in analysis	r2
MESA-AFA	Sex discrepancy, duplicates, call rate <95%, pHW <1E-6, heterozygosity, and outliers	Affymetrix Genome-Wide Human SNP Array 6.0	Birdseed v2	call rate≥95%, MA>1%	897979	SHAPEIT2	Michigan Imputation Server	1000 Genomes Project Phase 3 Version 5 ALL	none	EPACTS (v3.2.6)	First 3 PCs included in analysis	r2
MESA-CAU	Sex discrepancy, duplicates, call rate <95%, pHW <1E-6, heterozygosity, and outliers	Affymetrix Genome-Wide Human SNP Array 6.0	Birdseed v2	call rate≥95%, MA>1%	897979	SHAPEIT2	Michigan Imputation Server	Haplotype Reference Consortium	none	EPACTS (v3.2.6)	First 3 PCs included in analysis	r2
MESA-HIS	Sex discrepancy, duplicates, call rate <95%, pHW <1E-6, heterozygosity, and outliers	Affymetrix Genome-Wide Human SNP Array 6.0	Birdseed v2	call rate≥95%, MA>1%	897979	SHAPEIT2	Michigan Imputation Server	1000 Genomes Project Phase 3 Version 5 ALL	none	EPACTS (v3.2.6)	First 3 PCs included in analysis	r2
MESA-CHN	Sex discrepancy, duplicates, call rate <95%, pHW <1E-6, heterozygosity, and outliers	Affymetrix Genome-Wide Human SNP Array 6.0	Birdseed v2	call rate≥95%, MA>1%	897979	SHAPEIT2	Michigan Imputation Server	1000 Genomes Project Phase 3 Version 5 ALL	none	EPACTS (v3.2.6)	First 3 PCs included in analysis	r2
MVP	Exclusions: Sex discrepency, duplicates/monozygotic twins, cryptic relatedness (one of the pair), sample call rate (<97.5%), excess heterozygosity	customized Affymetrix Axiom Biobank Array chip	Affymetrix	Exclusions: Call rate < 95%; SNPs with alleles with severe frequency descripency between 1000G CEU and MVP SNPs (MVP < 0.02 & CEU > .5) or (MVP >= 0.98 & CEU < 0.5); SNPs with unresolved batch effects;	657459	EAGLE v2	minimac3	1000 Genomes Project Phase 3 Version 5 ALL	Limited analytic inferece to SNPs with Info score > 0.4 and HWE P > 5e-8 and MAF > 1%	SNPTEST v2.5.4-beta	First 10 PCs included in the analysis	r2
NEO	sample call rate <98%, heterozygosity > 3SD from mean, sex mismatches, non-European ancestry, relatedness	Illumina HumanCoreExome-24v1_A Beadchip	GeCall	HWE > 1e-5, call rate >98%	361046		IMPUTE2	1000 Genomes Project Phase 3	none	Probabel	First 4 PCs included in the model	IMPUTE2 info
NESDA	Non-Caucasians, XO and XXY samples, and samples with a call rate <90%, high genome-wide homo- or heterozygosity, excess IBS	Perlegen-Affymetrix 5.0; Affymetrix 6.0 907K	Birdseed	call rate≤95%; MAF<0.01; pHWE<1E-5; ambiguous location or allele with reference; >20% allele frequency difference from reference; ambiguous SNPs with a MAF>35%	378163	MACH1	Minimac	1000 Genomes Project Phase 1 Release Version 3 ALL (March 2012)	none	EPACTS	PC1-3	r2
ORCADES	Call rate >97%	Illumina HumanHap 300v2 Phase 1	Beadstudio-Gencall v3.0	SNP call rate >98%, HWE < 1E-6, MAF >0.01	278618	Shapeit v2.r873 + duohmm	PBWT (Sanger server)	Haplotype Reference Consortium 1.1 (no InDels)	None	RegScan v0.2	Kinship matrix fitted before regression	Info
QIMR adolescent	sample call rate <97%; unresolved sample mixups including mismatched gender; non-European ancestry (deviating by >6sd from European means in PC1 or PC2)	Illumina 610K-quadl; Core+Exome	Illumina GenomeStudio	duplicated marker; call rate <95%; MAF <1%; pHWE < 1E-6; mean(GenCall) < 0.7; not passing QC in all batches of genotyping	277690 (Illumina 610K-quad) or 240297 (Core+Exome)	SHAPEIT	Michigan Imputation Server	Haplotype Reference Consortium	none	epacts (v3.2.6)	exclusion of PC outliers	Rsq
QIMR adult	sample call rate <97%; unresolved sample mixups including mismatched gender; non-European ancestry (deviating by >6sd from European means in PC1 or PC2)	Illumina 317K; 370K; 610K-quad; Core+Exome; PsychArray; Omni2.5; OmniExpress	Illumina GenomeStudio	duplicated marker; call rate <95%; MAF <1%; pHWE < 1E-6; mean(GenCall) < 0.7; not passing QC in all batches of genotyping	277690 (Illumina 317K, 370K, 610K-quad) or 240297 (Core+Exome, PsychArray, Omni2.5, OmniExpress)	SHAPEIT	Michigan Imputation Server	Haplotype Reference Consortium	none	epacts (v3.2.6)	exclusion of PC outliers	Rsq
SCES-610	monomorphic, call rate <95%, pHW <1E-6, heterozygosity, related individuals/duplicates, discordant ethnicity, and gender discrepancy.	Illumina Human610-Quad Beadchips	Genomestudio GenTrain and GenCall	T2D DIAMANTE protocol: exclude SNPs do not match or not present in 1000 Genomes phase 3 reference panel, remove SNPs with allele freqeuncy difference >20% between scaffold and reference population in 1000Gp3, remove duplicates	532116	SHAPEIT	Michigan Imputation Server	1000 Genomes Project Phase 3 Version 5 ALL	none	EPACTS (v3.2.6)	NA	r2
SCES-omniexpress	call rate <95%, pHW <5E-5, heterozygosity, related individuals/duplicates, discordant ethnicity.	Illumina OmniExpress	Genomestudio GenTrain and GenCall	T2D DIAMANTE protocol: exclude SNPs do not match or not present in 1000 Genomes phase 3 reference panel, remove SNPs with allele freqeuncy difference >20% between scaffold and reference population in 1000Gp3, remove duplicates	629062	SHAPEIT	Michigan Imputation Server	1000 Genomes Project Phase 3 Version 5 ALL	none	EPACTS (v3.2.6)	NA	r2
SHIP	duplicate samples (by IBS), reported/genotyped gender mismatch, callrate <= 92%	Affymetrix SNP 6.0	Birdseed2	pHWE <= 0.0001 or CallRate <= 0.95 or monomorphic SNPs, duplicate IDs, inconsistent reference alleles, mapping problem to build 37	823635	Eagle2	Minimac3	Haplotype Reference Consortium 1.1	none	EPACTS-3.2.6-patched	not required	minimac RSQ
SHIP-Trend	duplicate samples (by IBS), reported/genotyped gender mismatch, callrate < 94%	Illumina Omni 2.5	GenCall	pHWE <= 0.0001 or CallRate <= 0.95 or monomorphic SNPs, duplicate IDs, inconsistent reference alleles, mapping problem to build 37	1803558	Eagle2	Minimac3	Haplotype Reference Consortium 1.1	none	EPACTS-3.2.6-patched	not required	minimac RSQ
SiMES	monomorphic, call rate <95%, pHW <1E-6, heterozygosity, related individuals/duplicates, discordant ethnicity, and gender discrepancy.	Illumina Human610-Quad Beadchips	Genomestudio GenTrain and GenCall	T2D DIAMANTE protocol: exclude SNPs do not match or not present in 1000 Genomes phase 3 reference panel, remove SNPs with allele freqeuncy difference >20% between scaffold and reference population in 1000Gp3, remove duplicates	549947	SHAPEIT	Michigan Imputation Server	1000 Genomes Project Phase 3 Version 5 ALL	none	EPACTS (v3.2.6)	PC1, PC2	r2
SINDI	monomorphic, call rate <95%, pHW <1E-6, heterozygosity, related individuals/duplicates, discordant ethnicity, and gender discrepancy.	Illumina Human610-Quad Beadchips	Genomestudio GenTrain and GenCall	T2D DIAMANTE protocol: exclude SNPs do not match or not present in 1000 Genomes phase 3 reference panel, remove SNPs with allele freqeuncy difference >20% between scaffold and reference population in 1000Gp3, remove duplicates	552278	SHAPEIT	Michigan Imputation Server	1000 Genomes Project Phase 3 Version 5 ALL	none	EPACTS (v3.2.6)	PC1, PC2, PC3	r2
Sorbs	call rate <90%, sex mismatches	Affymetrix Human Mapping 500 K Array Set; Affyme- trix Genome-Wide Human SNP Array 6.0	GeneChip Genotyping Analysis Software (BRLMM for 500K arrays, Birdseed for others)	snp call rate < 95%, HWE < 1x10^-6, monomorphic	822334	SHAPEIT v2.r837	IMPUTE2 v2.3.2	1000 Genomes Project Phase 3 Version 5 ALL	none	SNPTEST v2.5.2	Adjustment for relatedness	IMPUTE2 info
SP2-1M	monomorphic, call rate <95%, pHW <1E-6, heterozygosity, related individuals/duplicates, discordant ethnicity, and gender discrepancy.	Illumina1Mduov3	Genomestudio GenTrain and GenCall	T2D DIAMANTE protocol: exclude SNPs do not match or not present in 1000 Genomes phase 3 reference panel, remove SNPs with allele freqeuncy difference >20% between scaffold and reference population in 1000Gp3, remove duplicates	929398	SHAPEIT	Michigan Imputation Server	1000 Genomes Project Phase 3 Version 5 ALL	none	EPACTS (v3.2.6)	NA	r2
SP2-610	monomorphic, call rate <95%, pHW <1E-6, heterozygosity, related individuals/duplicates, discordant ethnicity, and gender discrepancy.	Illumina Human610-Quad Beadchips	Genomestudio GenTrain and GenCall	T2D DIAMANTE protocol: exclude SNPs do not match or not present in 1000 Genomes phase 3 reference panel, remove SNPs with allele freqeuncy difference >20% between scaffold and reference population in 1000Gp3, remove duplicates	535198	SHAPEIT	Michigan Imputation Server	1000 Genomes Project Phase 3 Version 5 ALL	none	EPACTS (v3.2.6)	NA	r2
TRAILS	call rate <95%; sex mismatch; heterozygosity > 4SD from mean; non-Caucasians	Illumina Cyto SNP12 v2	Illumina GenomeStudio	call rate < 95%; MAF <1%; pHWE< 1E-4	260077	SHAPEIT	Michigan Imputation Server	Haplotype Reference Consortium 1.1	none	EPACTS	PC1-5	r2
TwinGene	Before imputation: sex mismatches; sample call rate <97%; heterozygous individuals.Before CKDGen GWAS: remove related individuals based on genetic relationship matrix, F-statistics<0.025.	Illumina OmniExpress bead chip (700K)	Genomestudio v2010.3	call rate<97%; MAF<1%; pHWE<1e-7;	644556	MACH	minimac	1000 Genomes Project Phase 1 Release Version 3 ALL (March 2012)	none	PLINK 1.90 beta	First 4 PCs included in analysis	r2
UKBB	Excluded variants that showed batch effects, plate effects, departures from HWE, sex effects, array effects, discordance across control replicates. Excluded samples that were ancestry outliers, outliers for heterozygosity and missingness. Further QC details can be found here : https://www.biorxiv.org/content/early/2017/07/20/166298	UK BiLEVE Axiom array, UK Biobank Axiom array	Axiom GT1 algorithm as implemented in the Affymetrix Power Tools software	Failed QC in > 1 batch, call rate < 95%, MAF < 0.0001, further details can be found here : https://www.biorxiv.org/content/early/2017/07/20/166298	670739	SHAPEIT3	IMPUTE4	Haplotype Reference Consortium	None	BOLT-LMM v.2.3	Adjustment for in Linear Mixed Model as implemented in BOLT-LMM	IMPUTE info score
VIKING	Call rate >97%	HumanOmniExpressExome8v1-2_A	Beadstudio-Gencall v3.0	SNP call rate >98%, HWE < 1E-6, MAF >0.01	611836	Shapeit v2.r873 + duohmm	PBWT (Sanger server)	Haplotype Reference Consortium 1.1 (no InDels)	None	RegScan v0.2	Kinship matrix fitted before regression	Info
WGHS	Sample call rate <98%	HumanHap300 Duo "+"	Beadstudio	SNP call rate <90%, HWE p < 10^-6	332927	MaCH v. 1.0.16	Minimac (release 5/29/2012)	1000 Genomes Project Phase 1 Release Version 3 ALL (March 2012)	None	ProbABEL	PCs	R2
YFS	call rates < 95%, pHWE < 1E-6, sex mismatch, MDS outliers, excess heterozygosity	Illumina 670k Custom	Illuminus	call rate<95%, pHWE<1e-6, monomorphic removed	542086	Eagle2	Minimac3	Haplotype Reference Consortium 1.1	None	EPACTS	PCs 1-5	R2
1 References for cited software: MACH (PMID: 19715440); ShapeIT (PMID: 22138821); Eagle (PMID: 27270109).
2 References for cited software: ImputeV2 (PMID: 19543373); minimac3 (PMID: 27571263); PBWT (PMID: 24413527); Sanger Imputation server (PMID: 27548312); Michigan Imputation Server (PMID: 27571263).
3 References for cited software: EPACTS (Kang, H.M. Epacts: Efficient and Parallelizable Association Container Toolbox. University of Michigan: Department of Biostatistics and Center for Statistical Genetics (2012); PMID: 20208533); SNPTest (PMID: 20517342); RegScan (PMID: 24008273); PLINK 1.90 (PMID: 25722852); ProbABEL (PMID: 20233392); mach2qtl (PMID: 21058334).

## Sheet: SupplementaryData3
Supplementary Data 3: Number of data sets, samples and SNPs contributing to the different association analyses. For all seven kidney traits and all three analysis groups (overall, male, female), we report the number of contributing studies, total sample size, sample size per ancestry (AA=African, EA=European, EAS=East Asian, HIS=Hispanic, SA=South Asian ancestry) and the number of SNPs before and…
phenotype	n_data_sets	n_samples	AA	EA	EAS	HIS	SA	n_SNPs_unfiltered	lambda_unfiltered	n_SNPs_filtered
BUN_ALL	13	180748	2167	38655	139926	0	0	735190	1.027	161266
BUN_FEMALE	13	83656	1334	19188	63134	0	0	692732	0.987	151167
BUN_MALE	13	97092	833	19467	76792	0	0	709232	1.006	163427
CKD_ALL	25	908697	2357	757070	146782	0	2488	876329	0.944	242987
CKD_FEMALE	24	485086	2357	414836	66686	0	1207	841681	0.998	237976
CKD_MALE	20	423611	0	342234	80096	0	1281	567100	0.938	236385
eGFR_ALL	46	773980	5214	600162	152793	13323	2488	1032701	0.985	271730
eGFR_FEMALE	46	460463	3118	378471	69945	7722	1207	960113	1.015	269378
eGFR_MALE	41	313517	2096	221691	82848	5601	1281	979696	0.959	267249
Gout_ALL	8	204712	0	204712	0	0	0	398402	0.837	0
Gout_FEMALE	7	106301	0	106301	0	0	0	357232	0.799	0
Gout_MALE	7	98411	0	98411	0	0	0	385262	0.858	0
MA_ALL	15	517768	684	512961	2699	0	1424	847629	0.967	199350
MA_FEMALE	15	247072	684	244339	1437	0	612	816149	1.02	194985
MA_MALE	13	270696	0	268622	1262	0	812	539889	0.93	163288
UA_ALL	25	710704	26371	566178	118155	0	0	898722	1	235927
UA_FEMALE	23	317477	2357	263523	51597	0	0	783459	1.001	214669
UA_MALE	23	393227	24014	302655	66558	0	0	873764	0.984	231997
UACR_ALL	25	455053	3383	430809	5771	12800	2290	975192	1.008	255553
UACR_FEMALE	25	244147	1945	230761	2997	7368	1076	914002	1.016	251446
UACR_MALE	25	210906	1438	200048	2774	5432	1214	931803	0.995	251259

## Sheet: SupplementaryData4
Supplementary Data 4: Comparisons between sexes. All 23 index SNPs were tested for sex-interaction using the sex-stratified summary statistics of each top-associated phenotype. Here, we relaxed the filter criterion of the number of studies to include statistics for UA in females (min. nStudies=8). Differences of betas between males and females were calculated and tested against zero (two-sided t-…
locus_NR	cytoband	indexSNP	bestSetting	Male_Beta	Male_SE	Male_P	Female_Beta	Female_SE	Female_P	mean_diff	se_diff	p_diff	fdr_diff	sexIA_FDRsig	p_diff_no_inact	nsnps	PP.H0.abf	PP.H1.abf	PP.H2.abf	PP.H3.abf	PP.H4.abf
1	Xp22.31	rs139036121:8912628:C:T	eGFR_MALE	-0.00322843	0.000374953	1.04115e-17	-0.000399627	0.000458931	0.392014	-0.0028288	0.000544064	1.99937e-07	4.59855e-06	TRUE	9.95862e-14	2067	6.812e-12	0.965308	2.25187e-13	0.0319078	0.00278425
2	Xp22.13	rs5909184:18482665:C:T	eGFR_ALL	0.00259725	0.000354862	2.67423e-12	0.00306574	0.000425185	2.91113e-13	-0.00046849	0.000508239	0.356638	0.581276	FALSE	0.00548865	1070	4.03463e-15	1.03172e-08	1.58132e-09	0.00304673	0.996953
3	Xp11.23	rs72616719:47166532:G:A	eGFR_ALL	-0.00162212	0.000330062	1.18233e-06	-0.00137176	0.000390379	0.000439848	-0.00025036	0.000469044	0.593503	0.771854	FALSE	0.00844685	1403	0.165925	0.595273	0.00699163	0.0248763	0.206934
4	Xq12	rs189618857:66156010:T:A	eGFR_MALE	0.00296169	0.000550593	3.80173e-08	0.000514782	0.000632622	0.417435	0.00244691	0.000769171	0.00146652	0.0112433	TRUE	4.46232e-06	1469	0.000524999	0.991058	2.93163e-06	0.00553126	0.00288262
5	Xq21.1	rs2063579:79925246:A:G	eGFR_ALL	-0.00188338	0.000355868	2.1224e-07	-0.00112824	0.000426893	0.00862086	-0.00075514	0.000510044	0.138729	0.334942	FALSE	0.000600968	2080	0.00453295	0.957672	9.95537e-05	0.0210159	0.0166793
6	Xq22.1	rs1802288:99890204:C:T	eGFR_ALL	-0.00222522	0.000499575	1.48843e-05	-0.00347757	0.000546672	1.96097e-10	0.00125235	0.000678833	0.0650584	0.213763	FALSE	0.358365	1473	1.54221e-05	9.58584e-07	0.0189544	0.000197302	0.980832
7	Xq22.1	rs149995096:100479327:C:T	eGFR_FEMALE	-0.000890375	0.000473481	0.0710274	-0.00312952	0.000519658	2.20758e-09	0.00223915	0.000644435	0.000511646	0.00588393	TRUE	0.179338	2391	6.69923e-05	0.00329098	0.0193573	0.950896	0.0263884
7	Xq22.1	rs3850318:100938892:G:C	eGFR_ALL	-0.00213045	0.000395911	2.52166e-07	-0.00202911	0.000450542	8.18106e-06	-0.00010134	0.00055001	0.853817	0.897064	FALSE	0.00832983	2391	6.69923e-05	0.00329098	0.0193573	0.950896	0.0263884
8	Xq22.2	rs11092455:102925716:C:T	eGFR_ALL	0.00185525	0.000330958	6.76513e-08	0.00130858	0.000408518	0.00179872	0.00054667	0.00048275	0.257463	0.538332	FALSE	0.000848699	1379	0.0131179	0.875908	0.000626677	0.0417758	0.0685721
9	Xq22.3	rs181497961:106168067:G:A	eGFR_ALL	-0.0123991	0.00130103	4.15178e-20	-0.0128199	0.00140575	2.64219e-20	0.0004208	0.00175559	0.810569	0.897064	FALSE	1.3453e-05	1967	4.21842e-31	4.13824e-16	4.74123e-18	0.00365476	0.996345
10	Xq23	rs5942852:109094393:T:C	eGFR_ALL	-0.00186565	0.000395493	2.79165e-06	-0.00230469	0.000437802	2.12606e-07	0.00043904	0.00054087	0.416947	0.599361	FALSE	0.0895876	1067	0.000486457	0.00136712	0.0163895	0.045124	0.936633
11	Xq24	rs16275:118582383:A:G	eGFR_ALL	-0.00158222	0.000346286	5.47549e-06	-0.00175284	0.000413049	2.61798e-05	0.00017062	0.00049461	0.730125	0.883836	FALSE	0.0589095	2159	0.132689	0.139918	0.085394	0.0894936	0.552505
12	Xq25	rs5931180:125656689:T:A	eGFR_ALL	-0.00202983	0.000336455	1.72874e-08	-0.00244699	0.000392567	3.19424e-10	0.00041716	0.000474278	0.379093	0.581276	FALSE	0.0256341	2630	7.10011e-10	4.67509e-06	1.40818e-05	0.0918136	0.908168
13	Xq26.2	rs5933079:131251326:C:T	eGFR_ALL	0.00274784	0.000393365	9.38504e-13	0.00155078	0.000428683	0.000376025	0.00119706	0.0005333	0.0247922	0.142555	FALSE	2.20554e-06	2492	7.38545e-07	0.511006	7.29575e-08	0.050041	0.438952
14	Xq26.3	rs5933443:133797249:T:A	eGFR_ALL	0.00250398	0.000377122	7.80872e-11	0.00357603	0.000450526	1.43279e-15	-0.00107205	0.000539157	0.0467694	0.179283	FALSE	0.0786127	1179	5.84414e-16	3.79917e-11	2.74538e-07	0.0168641	0.983136
15	Xq28	chr23:152898260:A:C	eGFR_ALL	-0.00260245	0.000342692	1.80454e-15	-0.0025822	0.000395423	1.5877e-10	-2.025e-05	0.000479923	0.966344	0.966344	FALSE	0.000354548	1720	5.8071e-14	2.63111e-05	2.07307e-10	0.0930207	0.906953
16	Xq12	rs6625094:66301811:G:T	UA_ALL	-0.0273506	0.00405309	1.95857e-11	-0.0184823	0.00488143	0.000110267	-0.0088683	0.00593067	0.134829	0.334942	FALSE	4.7956e-05	2782	0.016339	0.739439	0.00317066	0.143394	0.0976566
17	Xq13.1	rs34687188:71509443:A:AT	UA_ALL	0.01595	0.00341331	4.81898e-06	0.0185534	0.00414593	8.02182e-06	-0.0026034	0.00502033	0.60406	0.771854	FALSE	0.0758502	916	0.975031	0.0110177	0.0136638	0.000154266	0.000132795
18	Xq22.1	rs34884874:100885798:C:CT	UA_ALL	0.0210386	0.00337593	4.46602e-10	0.0254547	0.00397012	1.77492e-10	-0.0044161	0.00486984	0.364499	0.581276	FALSE	0.0242966	2233	0.0291452	0.187385	0.0534743	0.34342	0.386575
19	Xq22.1	rs34815154:102552032:AT:A	UA_ALL	-0.0152251	0.00298011	2.9935e-07	-0.0110875	0.00352532	0.00158692	-0.0041376	0.00431391	0.337494	0.581276	FALSE	0.00299529	948	0.0564219	0.910458	0.00134839	0.0217485	0.010023
20	Xq25	rs112708523:125602218:AT:A	UA_ALL	-0.0214919	0.00294234	9.47365e-14	-0.0123718	0.00354869	0.000450896	-0.0091201	0.00430906	0.0343029	0.157793	FALSE	2.22796e-06	2291	3.06189e-05	0.762796	2.01587e-06	0.0500333	0.187138
21	Xq26.3	rs202138804:133799101:AGT:A	UA_ALL	-0.0154049	0.00334593	3.19334e-06	-0.0162841	0.00405709	6.59688e-05	0.0008792	0.00491606	0.858062	0.897064	FALSE	0.0486269	949	0.0650811	0.354141	0.0269488	0.146235	0.407594
22	Xq28	rs4328011:152898261:G:A	UA_ALL	0.0106674	0.00125048	1.2082e-14	0.00781116	0.0016821	7.8619e-06	0.00285624	0.00196284	0.145627	0.334942	FALSE	1.75038e-06	1407	6.15648e-13	0.0106858	5.96556e-12	0.102658	0.886656

## Sheet: SupplementaryData5_a
Supplementary Data 5a: Comparisons between phenotypes. We present comparisons of association signals (β coefficients of additive genetic effects) across phenotypes. All 23 index SNPs were looked-up in all seven kidney traits in the respective top-associated sub-group. For SNP chr23:152898260:A:C, no statistics were available for CKD, UACR, and MA. BUN and CKD were tested one-sided regarding expec…
locus_NR	cytoband	indexSNP	bestSetting	N_eGFR	EAF_eGFR	beta_eGFR	SE_eGFR	P_eGFR	N_UA	EAF_UA	beta_UA	SE_UA	P_UA	N_BUN	EAF_BUN	beta_BUN	SE_BUN	P_BUN	P_oneSided_BUN	check_BUN_eGFR	check_BUN_UA	N_CKD	EAF_CKD	beta_CKD	SE_CKD	P_CKD	P_oneSided_CKD	check_CKD_eGFR	check_CKD_UA	N_UACR	EAF_UACR	beta_UACR	SE_UACR	P_UACR	P_oneSided_UACR	check_UACR_eGFR	check_UACR_UA	N_MA	EAF_MA	beta_MA	SE_MA	P_MA	P_oneSided_MA	check_MA_eGFR	check_MA_UA	N_Gout	EAF_Gout	beta_Gout	SE_Gout
1	Xp22.31	rs139036121:8912628:C:T	eGFR_MALE	304195	0.271681	-0.00322843	0.000374953	1.04115e-17	363945	0.271748	0.00202176	0.00145951	0.228934	94137	0.298108	0.00133469	0.00106957	0.215297	0.106038	FALSE	FALSE	285699	0.274474	0.00153833	0.000413227	0.000196503	9.85425e-05	TRUE	TRUE	203256	0.261981	0.00956777	0.00282506	0.000494785	0.00035363	TRUE	TRUE	135862	0.264014	0.00228379	0.000913518	0.0122241	0.00620976	TRUE	TRUE	4944	0.260651	-0.0135251	0.0590363
2	Xp22.13	rs5909184:18482665:C:T	eGFR_ALL	745664	0.342005	0.00273734	0.000282615	4.93212e-22	695029	0.33296	-0.000371545	0.00106494	0.820347	165899	0.466833	-0.00210297	0.000984189	0.0334911	0.016309	TRUE	TRUE	908199	0.330349	-0.00031962	0.000306	0.299987	0.148125	FALSE	FALSE	440987	0.309981	0.00277405	0.00220688	0.201575	0.895623	FALSE	FALSE	517768	0.295759	0.00153168	0.000814591	0.0599816	0.969967	FALSE	FALSE	195018	0.283855	-0.0031359	0.00145303
3	Xp11.23	rs72616719:47166532:G:A	eGFR_ALL	760955	0.583146	-0.00150682	0.000261289	9.89682e-09	709578	0.568942	0.00114411	0.00106249	0.412457	180420	0.527352	0.00170205	0.000858867	0.0480825	0.0237542	TRUE	TRUE	907967	0.597541	0.000418118	0.000287918	0.145495	0.0732213	FALSE	FALSE	442841	0.59427	-0.00707087	0.00208196	0.000666442	0.999658	FALSE	FALSE	517768	0.620335	-0.00222814	0.000767244	0.00366724	0.998158	FALSE	FALSE	195018	0.637037	6.49589e-05	0.00133312
4	Xq12	rs189618857:66156010:T:A	eGFR_MALE	218143	0.831011	0.00296169	0.000550593	3.80173e-08	290763	0.779834	-0.00707124	0.0017244	0.000768475	10704	0.756769	-3.18318e-05	0.0038224	0.993356	0.496678	FALSE	FALSE	207638	0.840307	-0.00110113	0.000517737	0.0333578	0.0167178	TRUE	TRUE	202009	0.835406	-0.000915929	0.0034587	0.775728	0.395575	FALSE	FALSE	135845	0.841541	0.000624708	0.00113944	0.58067	0.708243	FALSE	FALSE	4944	0.744957	-0.0797678	0.0672787
5	Xq21.1	rs2063579:79925246:A:G	eGFR_ALL	773185	0.699793	-0.00154925	0.000282727	4.29612e-08	709909	0.696584	0.00115074	0.00113047	0.33948	180748	0.546026	-0.000112938	0.000864382	0.896751	0.551977	FALSE	FALSE	908200	0.712645	0.000806876	0.00032886	0.0138309	0.0070726	TRUE	TRUE	454550	0.749363	-0.000470813	0.00230228	0.828295	0.581018	FALSE	FALSE	517768	0.755912	-0.000570121	0.000873484	0.514486	0.743024	FALSE	FALSE	195018	0.758411	-2.00945e-05	0.00154261
6	Xq22.1	rs1802288:99890204:C:T	eGFR_ALL	616056	0.165537	-0.00276217	0.000383857	8.68201e-13	590781	0.16155	0.00505482	0.00133025	0.00043222	39868	0.16493	0.00207648	0.00219031	0.338692	0.171557	FALSE	FALSE	761418	0.168883	0.00108313	0.000378797	0.00445737	0.00212225	TRUE	TRUE	444662	0.162797	-0.000995989	0.00273101	0.740999	0.642331	FALSE	FALSE	515069	0.16956	0.000752486	0.00100804	0.454285	0.227687	FALSE	FALSE	195018	0.17349	0.00186425	0.00172611
7	Xq22.1	rs149995096:100479327:C:T	eGFR_FEMALE	391887	0.180972	-0.00312952	0.000519658	2.20758e-09	265375	0.189394	0.00413748	0.00207127	0.0616417	20514	0.182979	0.00208242	0.00351813	0.564103	0.276955	FALSE	FALSE	419173	0.179889	0.00132686	0.000571395	0.0203596	0.0101127	TRUE	TRUE	241152	0.189015	0.00112259	0.0038854	0.737208	0.386319	FALSE	FALSE	245635	0.174965	0.001008	0.00225474	0.65039	0.327417	FALSE	FALSE	96607	0.163371	0.000883329	0.00210691
7	Xq22.1	rs3850318:100938892:G:C	eGFR_ALL	760955	0.621625	-0.00202702	0.0003085	7.01549e-11	709907	0.644305	0.00611053	0.00115344	8.62223e-07	180748	0.2614	0.00233994	0.001183	0.0451005	0.023966	TRUE	TRUE	908200	0.641758	0.00109226	0.000329385	0.000898001	0.000456483	TRUE	TRUE	442841	0.742694	-0.000257791	0.00235142	0.888096	0.543649	FALSE	FALSE	517768	0.737519	-0.000164196	0.000877917	0.851252	0.574181	FALSE	FALSE	195018	0.732385	0.00051421	0.00145819
8	Xq22.2	rs11092455:102925716:C:T	eGFR_ALL	674879	0.439106	0.00158397	0.000266718	4.48937e-09	653628	0.427667	-0.00461028	0.00102868	1.97466e-05	180463	0.535278	-0.00227903	0.000876557	0.00981568	0.00466147	TRUE	TRUE	625767	0.439131	-0.000828534	0.00029104	0.00456581	0.00220802	TRUE	TRUE	446824	0.397141	0.000213287	0.00209525	0.944575	0.54054	FALSE	FALSE	252513	0.395172	-0.00056231	0.00077637	0.468636	0.234447	FALSE	FALSE	20974	0.416975	0.000534957	0.00129043
9	Xq22.3	rs181497961:106168067:G:A	eGFR_ALL	595081	0.0233127	-0.012424	0.000994978	1.37295e-35	548172	0.023215	0.0067616	0.00524104	0.178002	23492	0.0257897	0.0130065	0.0068481	0.055584	0.0287634	TRUE	TRUE	753526	0.0254076	0.00460277	0.000959466	1.61676e-06	8.04412e-07	TRUE	TRUE	439475	0.0224038	-0.00239311	0.00685996	0.685862	0.6364	FALSE	FALSE	509804	0.0268712	0.000664163	0.00255221	0.794217	0.397343	FALSE	FALSE	192262	0.0304732	0.00225142	0.00446098
10	Xq23	rs5942852:109094393:T:C	eGFR_ALL	772231	0.755874	-0.00204083	0.000305213	2.99439e-11	708935	0.734081	0.00217788	0.00109606	0.0640754	179794	0.908141	0.00122287	0.00152719	0.420431	0.211643	FALSE	FALSE	908200	0.75325	0.00111323	0.000307087	0.000293251	0.000144409	TRUE	TRUE	453600	0.701486	0.00199641	0.00219564	0.381434	0.181606	FALSE	FALSE	517768	0.718252	0.00132256	0.000817668	0.106318	0.0528876	FALSE	FALSE	195018	0.731843	-0.0022154	0.00136833
11	Xq24	rs16275:118582383:A:G	eGFR_ALL	773185	0.682668	-0.00164153	0.0002746	2.58172e-09	709906	0.689436	0.00177483	0.00107381	0.164694	180746	0.563942	0.00365046	0.000853619	2.14882e-05	9.49481e-06	TRUE	TRUE	908199	0.695371	0.000632403	0.000314775	0.0448484	0.0222652	TRUE	TRUE	454550	0.717115	-0.00111494	0.00222347	0.579656	0.69197	FALSE	FALSE	517768	0.731507	0.000350684	0.00083817	0.675813	0.33783	FALSE	FALSE	195018	0.739616	-0.00117268	0.00140938
12	Xq25	rs5931180:125656689:T:A	eGFR_ALL	773185	0.369979	-0.0021383	0.000264865	9.76577e-16	709893	0.370081	-0.0050927	0.00101138	2.37308e-06	180735	0.291117	0.00244476	0.000933987	0.00935617	0.00442814	TRUE	FALSE	908189	0.381867	0.000469649	0.000287887	0.103195	0.0514066	FALSE	FALSE	454550	0.391403	0.00312172	0.00204551	0.111489	0.0634884	FALSE	FALSE	517768	0.406851	-0.00049546	0.000766853	0.520462	0.740891	FALSE	FALSE	195018	0.416128	-0.000246765	0.00130392
13	Xq26.2	rs5933079:131251326:C:T	eGFR_ALL	768662	0.260607	0.00222168	0.000301328	1.65411e-13	709906	0.270872	-0.00257825	0.00111275	0.0324007	180748	0.106897	-0.000530563	0.00146265	0.681564	0.358399	FALSE	FALSE	908200	0.274209	-0.00125411	0.00030442	3.65638e-05	1.89708e-05	TRUE	TRUE	453061	0.305002	-0.00142494	0.00217368	0.535303	0.256059	FALSE	FALSE	517768	0.319246	-0.000596594	0.000811329	0.461714	0.231069	FALSE	FALSE	195018	0.328838	-7.11571e-05	0.00133681
14	Xq26.3	rs5933443:133797249:T:A	eGFR_ALL	760177	0.683301	0.00292363	0.000299543	1.68217e-22	709906	0.699146	-0.00530208	0.00128589	0.000109883	180748	0.465145	-0.00333169	0.000974394	0.000548701	0.000313978	TRUE	TRUE	907422	0.69283	-0.000513132	0.000335128	0.125994	0.0628659	FALSE	FALSE	442068	0.76125	0.00228995	0.00238465	0.365468	0.831545	FALSE	FALSE	517194	0.747976	0.000330101	0.000890808	0.711825	0.644519	FALSE	FALSE	195018	0.737742	0.00129693	0.00154191
15	Xq28	chr23:152898260:A:C	eGFR_ALL	730305	0.541539	-0.00264111	0.000268833	7.85069e-23	702053	0.546867	0.00903753	0.00101581	2.16786e-17	166995	0.375803	0.00370659	0.00093181	7.50639e-05	3.47722e-05	TRUE	TRUE							FALSE	FALSE							FALSE	FALSE							FALSE	FALSE	190522	0.587677	0.000112157	0.00129297
16	Xq12	rs6625094:66301811:G:T	UA_ALL	453070	0.853807	0.00172894	0.000452958	0.000142585	511984	0.820711	-0.0239543	0.0032971	3.77822e-13	27231	0.840201	-0.00286193	0.00265973	0.280023	0.140959	FALSE	FALSE	427912	0.856759	-0.000796429	0.000414318	0.0545545	0.0272862	TRUE	TRUE	418630	0.854743	0.00192698	0.00300968	0.537851	0.738998	FALSE	FALSE	241945	0.85679	0.00135099	0.00107106	0.206971	0.89641	FALSE	FALSE	4496	0.844488	-0.0991693	0.0729039
17	Xq13.1	rs34687188:71509443:A:AT	UA_ALL	454376	0.727034	-0.000869195	0.00038609	0.0256538	511974	0.717788	0.0165587	0.00278491	2.55091e-09	27231	0.644989	0.00433423	0.00255406	0.0939703	0.0448487	TRUE	TRUE	427912	0.737599	0.000556915	0.000350396	0.11188	0.0559865	FALSE	FALSE	418671	0.741659	-0.00515005	0.00255225	0.0442535	0.978196	FALSE	FALSE	241945	0.745745	-0.000430558	0.000909528	0.635346	0.682031	FALSE	FALSE	4496	0.65263	0.0264972	0.0691516
18	Xq22.1	rs34884874:100885798:C:CT	UA_ALL	459770	0.73505	-0.00218862	0.000365214	2.31587e-09	511971	0.746745	0.0227639	0.00272343	6.24851e-17	27231	0.744326	0.00393373	0.00222708	0.0630054	0.0386713	TRUE	TRUE	429797	0.741335	0.000965544	0.000337304	0.00420167	0.00210134	TRUE	TRUE	423738	0.740779	0.000296314	0.00243495	0.9197	0.451571	FALSE	FALSE	244227	0.742222	-6.04062e-05	0.00087547	0.945444	0.527505	FALSE	FALSE	4496	0.729334	0.0439493	0.0638237
19	Xq22.1	rs34815154:102552032:AT:A	UA_ALL	459770	0.390475	0.00114794	0.000326071	0.000439764	511971	0.370141	-0.0135545	0.00240895	1.72267e-08	27231	0.399227	-0.0021926	0.00198991	0.28185	0.135262	FALSE	FALSE	429797	0.390556	-0.000496673	0.000299582	0.0972805	0.0486702	TRUE	TRUE	423738	0.385833	-0.00154266	0.00217563	0.494954	0.239143	FALSE	FALSE	244227	0.386707	-0.000171423	0.000777442	0.825845	0.412742	FALSE	FALSE	4496	0.419339	0.0342181	0.0559166
20	Xq25	rs112708523:125602218:AT:A	UA_ALL	459770	0.398465	-0.00248804	0.000328795	3.24077e-14	511975	0.40121	-0.0181081	0.00239452	3.02741e-14	27231	0.416489	0.00166761	0.00212152	0.461725	0.784079	FALSE	FALSE	429797	0.400245	0.000483117	0.00030082	0.108153	0.945863	FALSE	FALSE	423738	0.398278	0.0035884	0.00218282	0.0907841	0.949905	FALSE	FALSE	244227	0.398596	-0.0002968	0.000780634	0.705664	0.351897	FALSE	FALSE	4496	0.403914	-0.0762467	0.0586962
21	Xq26.3	rs202138804:133799101:AGT:A	UA_ALL	459770	0.755085	0.00293935	0.000373564	3.28169e-15	511970	0.756838	-0.0159031	0.00272736	5.2138e-09	27231	0.7652	-0.00351074	0.00232507	0.112094	0.0655281	FALSE	FALSE	429797	0.760875	-0.000481213	0.00034482	0.162766	0.0814253	FALSE	FALSE	423738	0.759713	0.00279142	0.00248602	0.275769	0.869249	FALSE	FALSE	244227	0.761623	0.000319223	0.000893958	0.722153	0.639488	FALSE	FALSE	4496	0.755857	-0.0240637	0.0644215
22	Xq28	rs4328011:152898261:G:A	UA_ALL	766116	0.545142	-0.00247569	0.000262669	5.66392e-21	708135	0.547073	0.00903677	0.00101451	1.95488e-17	174647	0.383838	0.00381619	0.000908333	2.86275e-05	1.32686e-05	TRUE	TRUE	902231	0.551452	0.000336241	0.000287407	0.23604	0.121018	FALSE	FALSE	454550	0.592779	-0.00190186	0.00203625	0.331922	0.824848	FALSE	FALSE	517768	0.589963	-0.000752538	0.000766024	0.326456	0.837047	FALSE	FALSE	195018	0.587205	0.000140693	0.00129273
[truncated: 4 more columns]

## Sheet: SupplementaryData5_b
Supplementary Data 5b: Comparisons between phenotypes. The 23 index SNPs were looked up for all seven kidney traits and all analysis groups. We present -log10-transformed p-values for all analysis groups.
locus_NR	cytoband	indexSNP	bestSetting	eGFR_ALL	eGFR_MALE	eGFR_FEMALE	UA_ALL	UA_MALE	UA_FEMALE	BUN_ALL	BUN_MALE	BUN_FEMALE	CKD_ALL	CKD_MALE	CKD_FEMALE	UACR_ALL	UACR_MALE	UACR_FEMALE	MA_ALL	MA_MALE	MA_FEMALE	Gout_ALL	Gout_MALE	Gout_FEMALE
1	Xp22.31	rs139036121:8912628:C:T	eGFR_MALE	11.2975	16.9825	0.406698	0.483315	0.64029	0.00978506	0.612169	0.974537	0.128354	2.19209	4.00638	0.131015	3.9739	3.45145	1.69206	2.72862	2.20693	1.32846	0.38343	0.228704	0.880768
2	Xp22.13	rs5909184:18482665:C:T	eGFR_ALL	21.307	11.5728	12.5359	0.0860024	0.340357	0.886374	1.78757	1.75822	0.613452	0.829372	0.456	0.964128	0.0478746	0.00708413	0.573069	0.0132431	0.00389874	0.545741	1.81088	2.17089	0.612532
3	Xp11.23	rs72616719:47166532:G:A	eGFR_ALL	8.0045	5.92726	3.3567	0.384621	0.0051512	1.08062	1.62426	1.78737	0.43645	1.13536	0.552999	1.29605	0.000148368	0.000182388	0.0212679	0.000800558	0.00379962	0.0109788	0.318245	0.2612	0.36412
4	Xq12	rs189618857:66156010:T:A	eGFR_MALE	5.17949	7.42002	0.379411	4.19672	3.11437	2.07341	0.405876	0.303925	0.527016	1.65748	1.77682	0.559366	0.177106	0.402772	0.0601445	0.0466341	0.149818	0.0109733	1.17787	0.928546	0.849347
5	Xq21.1	rs2063579:79925246:A:G	eGFR_ALL	7.36692	6.67317	2.06445	0.469186	0.00152226	1.09316	0.258079	0.0338506	1.73934	2.15042	2.50949	0.522672	0.23581	0.451812	0.101097	0.128997	0.174616	0.1287	0.29654	0.644482	0.121626
6	Xq22.1	rs1802288:99890204:C:T	eGFR_ALL	12.0614	4.82727	9.70753	3.3643	1.0796	4.28893	0.765591	0.662913	0.530031	2.6732	1.35843	2.27472	0.192241	0.0514435	0.709465	0.642661	0.676883	0.326569	0.853672	0.487956	0.791837
7	Xq22.1	rs149995096:100479327:C:T	eGFR_FEMALE	6.54485	1.14857	8.65608	1.25494	0.622635	1.21013	0.470701	0.338881	0.557591	1.97197	0.889067	1.99513	0.128654	0.0563958	0.413054	0.293459	0.227194	0.484899	0.232097	0.104855	0.471706
7	Xq22.1	rs3850318:100938892:G:C	eGFR_ALL	10.1539	6.59831	5.08719	6.06438	3.69974	3.98107	1.6204	1.21602	1.10002	3.34058	2.8739	1.26588	0.264681	0.263497	0.282221	0.240951	0.165107	0.55638	0.441075	0.376534	0.420594
8	Xq22.2	rs11092455:102925716:C:T	eGFR_ALL	8.34781	7.16972	2.74504	4.70451	4.24901	1.41876	2.33148	2.52103	0.52921	2.656	2.54447	0.906457	0.267172	0.110695	0.627745	0.629956	0.648503	0.346394	0.179952	0.583281	0.0630714
9	Xq22.3	rs181497961:106168067:G:A	eGFR_ALL	34.8623	19.3818	19.578	0.749575	0.00407756	0.969485	1.54116	1.54066	0.583121	6.09452	6.1848	1.34756	0.19627	0.253188	0.204722	0.400834	0.627439	0.081177	0.513021	0.464342	0.421474
10	Xq23	rs5942852:109094393:T:C	eGFR_ALL	10.5237	5.55414	6.67242	1.19331	0.118809	3.69184	0.674395	0.451531	0.734027	3.84041	4.07018	0.912393	0.740869	0.949111	0.324451	1.27665	1.65161	0.185367	0.0235206	0.0160782	0.143728
11	Xq24	rs16275:118582383:A:G	eGFR_ALL	8.58809	5.26158	4.58203	0.783322	0.414848	0.88865	5.02251	5.74269	0.643562	1.65237	1.41813	0.825764	0.159913	0.336194	0.0920435	0.471302	0.52849	0.249548	0.0983724	0.0666806	0.247916
12	Xq25	rs5931180:125656689:T:A	eGFR_ALL	15.0103	7.76227	9.49563	5.62469	6.28805	1.00964	2.35378	1.27623	2.25398	1.28898	1.24469	0.599926	1.19731	1.50772	0.361604	0.130246	0.168761	0.140688	0.240294	0.178647	0.347453
13	Xq26.2	rs5933079:131251326:C:T	eGFR_ALL	12.7814	12.0276	3.42478	1.48945	1.67766	0.303985	0.445633	0.449182	0.345656	4.72192	5.2679	0.89844	0.59166	1.54234	0.0528156	0.636257	0.835751	0.158417	0.319869	1.33843	0.0375997
14	Xq26.3	rs5933443:133797249:T:A	eGFR_ALL	21.7741	10.1074	14.8438	3.95907	2.55548	2.33907	3.5031	2.29909	2.14572	1.20158	0.740766	1.06283	0.0801144	0.0204689	0.473012	0.190764	0.15306	0.39979	0.0969863	0.305409	0.0564262
15	Xq28	chr23:152898260:A:C	eGFR_ALL	22.1051	14.7436	9.79923	16.664	13.841	5.13013	4.45877	3.06134	2.29044										0.332139	0.465174	0.22206
16	Xq12	rs6625094:66301811:G:T	UA_ALL	3.84593	5.99788	0.166309	12.4227	10.7081	3.95755	0.850909	0.505947	0.974407	1.56406	1.73379	0.50921	0.131356	0.358923	0.0439954	0.0474933	0.159317	0.00916387	1.06112	0.773895	0.883595
17	Xq13.1	rs34687188:71509443:A:AT	UA_ALL	1.59085	1.38948	0.669213	8.5933	5.31704	5.09573	1.34825	1.90678	0.231802	1.25192	1.48909	0.400198	0.00957394	0.0534399	0.0100071	0.166196	0.575508	0.00222491	0.454947	0.555765	0.20237
18	Xq22.1	rs34884874:100885798:C:CT	UA_ALL	8.63529	6.90007	3.31174	16.2042	9.35008	9.75082	1.41261	1.37204	0.6249	2.6775	2.06899	1.31644	0.345274	0.266047	0.419774	0.277774	0.173637	0.669932	0.609885	0.70806	0.241104
19	Xq22.1	rs34815154:102552032:AT:A	UA_ALL	3.35678	3.47226	0.858679	7.7638	6.52382	2.79944	0.868826	0.874704	0.446072	1.31274	1.94493	0.245167	0.621343	0.111829	1.86952	0.384321	0.250463	0.732307	0.136847	0.047043	0.987522
20	Xq25	rs112708523:125602218:AT:A	UA_ALL	13.4894	8.59817	6.83412	13.5189	13.0235	3.34592	0.10564	0.307395	0.0337275	0.0241717	0.0298753	0.116026	0.02232	0.0104846	0.223157	0.453584	0.396148	0.466947	1.01336	0.821787	0.704818
21	Xq26.3	rs202138804:133799101:AGT:A	UA_ALL	14.4839	7.72798	9.06269	8.28285	5.49575	4.18066	1.18357	1.22122	0.504028	1.08924	0.723211	0.914337	0.0608559	0.0276698	0.282211	0.194168	0.178124	0.313714	0.450537	0.219631	1.04611
22	Xq28	rs4328011:152898261:G:A	UA_ALL	20.2469	14.0364	8.64268	16.7089	13.9179	5.10447	4.87717	3.50243	2.23365	0.91715	0.662552	0.732038	0.0836259	0.0672834	0.210741	0.07725	0.0684045	0.257351	0.3404	0.473646	0.22573

## Sheet: SupplementaryData5_c
Supplementary Data 5c: Comparisons between phenotypes. We present results of colocalization analyses of physically overlapping loci associated with eGFR respectively UA.
locus1	locus2	cytoband	trait1	trait2	nsnps	PP.H0.abf	PP.H1.abf	PP.H2.abf	PP.H3.abf	PP.H4.abf
4	16	Xq12	eGFR_MALE	UA_MALE	3058	1.20384e-09	2.24952e-06	0.000377772	0.705623	0.293997
4	16	Xq12	eGFR_MALE	UA_FEMALE	2781	0.000351891	0.649104	6.84016e-05	0.12595	0.224525
4	16	Xq12	eGFR_MALE	UA_ALL	3081	5.63099e-11	1.05304e-07	0.000387865	0.725061	0.274551
4	16	Xq12	eGFR_FEMALE	UA_MALE	3058	3.14032e-06	3.77699e-08	0.985451	0.0118497	0.00269585
4	16	Xq12	eGFR_FEMALE	UA_FEMALE	2782	0.828114	0.00892842	0.160748	0.00173265	0.000476859
4	16	Xq12	eGFR_FEMALE	UA_ALL	3078	1.43038e-07	1.74299e-09	0.985256	0.0120031	0.00274126
4	16	Xq12	eGFR_ALL	UA_MALE	3059	2.93957e-07	2.09383e-06	0.0922453	0.656804	0.250948
4	16	Xq12	eGFR_ALL	UA_FEMALE	2783	0.0836108	0.587385	0.0162599	0.11403	0.198714
4	16	Xq12	eGFR_ALL	UA_ALL	3083	1.31832e-08	9.40186e-08	0.0908062	0.64734	0.261854
6	18	Xq22.1	eGFR_MALE	UA_MALE	3796	2.52793e-07	1.24253e-05	0.000806193	0.0386657	0.960515
6	18	Xq22.1	eGFR_MALE	UA_FEMALE	3435	0.00115552	0.05232	0.00212913	0.0955545	0.848841
6	18	Xq22.1	eGFR_MALE	UA_ALL	3869	6.40704e-14	3.14863e-12	0.000288403	0.0131866	0.986525
6	18	Xq22.1	eGFR_FEMALE	UA_MALE	3791	2.03921e-07	0.000313156	0.000650398	0.998799	0.0002368
6	18	Xq22.1	eGFR_FEMALE	UA_FEMALE	3446	3.52946e-05	0.0539629	6.50539e-05	0.0986156	0.847321
6	18	Xq22.1	eGFR_FEMALE	UA_ALL	3870	1.4448e-13	2.21878e-10	0.000650327	0.998707	0.000642384
6	18	Xq22.1	eGFR_ALL	UA_MALE	3795	9.77043e-10	0.000281002	3.11591e-06	0.896048	0.103668
6	18	Xq22.1	eGFR_ALL	UA_FEMALE	3446	1.57324e-07	0.0451552	2.89976e-07	0.0823564	0.872488
6	18	Xq22.1	eGFR_ALL	UA_ALL	3879	5.80263e-16	1.66873e-10	2.61163e-06	0.750809	0.249188
7	18	Xq22.1	eGFR_MALE	UA_MALE	2493	2.50029e-07	1.22962e-05	0.000804906	0.0386239	0.960559
7	18	Xq22.1	eGFR_MALE	UA_FEMALE	2241	0.00114108	0.0516914	0.00209365	0.0939918	0.851082
7	18	Xq22.1	eGFR_MALE	UA_ALL	2523	6.32438e-14	3.10961e-12	0.000287907	0.0131695	0.986543
7	18	Xq22.1	eGFR_FEMALE	UA_MALE	2487	1.02687e-06	0.000309122	0.00330597	0.995206	0.0011779
7	18	Xq22.1	eGFR_FEMALE	UA_FEMALE	2243	0.00116279	0.348502	0.0021334	0.639398	0.00880376
7	18	Xq22.1	eGFR_FEMALE	UA_ALL	2518	7.24962e-13	2.18239e-10	0.00330004	0.993427	0.00327327
7	18	Xq22.1	eGFR_ALL	UA_MALE	2489	7.69764e-09	5.42452e-05	2.47804e-05	0.173801	0.82612
7	18	Xq22.1	eGFR_ALL	UA_FEMALE	2243	1.02635e-05	0.0711733	1.88308e-05	0.129785	0.799013
7	18	Xq22.1	eGFR_ALL	UA_ALL	2523	2.14176e-15	1.50912e-11	9.74926e-06	0.0677626	0.932228
8	19	Xq22.2	eGFR_MALE	UA_MALE	1493	2.26791e-05	0.00161035	0.000467803	0.0322512	0.965648
8	19	Xq22.2	eGFR_MALE	UA_FEMALE	1381	0.0136176	0.94404	0.00036257	0.0251183	0.0168612
8	19	Xq22.2	eGFR_MALE	UA_ALL	1533	3.99101e-05	0.00283357	0.00315506	0.223235	0.770737
8	19	Xq22.2	eGFR_FEMALE	UA_MALE	1497	0.0430332	0.0021566	0.887657	0.0444621	0.0226907
8	19	Xq22.2	eGFR_FEMALE	UA_FEMALE	1375	0.926689	0.0459342	0.0246448	0.00122008	0.0015123
8	19	Xq22.2	eGFR_FEMALE	UA_ALL	1539	0.0118311	0.000598101	0.935304	0.0472778	0.00498896
8	19	Xq22.2	eGFR_ALL	UA_MALE	1497	5.00292e-05	0.0038602	0.00103197	0.0787091	0.916349
8	19	Xq22.2	eGFR_ALL	UA_FEMALE	1389	0.0122821	0.944372	0.00032829	0.0252245	0.0177929
8	19	Xq22.2	eGFR_ALL	UA_ALL	1539	7.4297e-05	0.00573241	0.00587354	0.45264	0.53568
12	20	Xq25	eGFR_MALE	UA_MALE	2560	3.788e-12	2.46463e-08	7.09962e-06	0.0452384	0.954754
12	20	Xq25	eGFR_MALE	UA_FEMALE	2341	0.000151416	0.930492	1.00734e-05	0.0618964	0.0074506
12	20	Xq25	eGFR_MALE	UA_ALL	2583	7.34776e-13	4.78023e-09	6.34554e-06	0.0403225	0.959671
12	20	Xq25	eGFR_FEMALE	UA_MALE	2562	2.5356e-11	5.02538e-07	4.7531e-05	0.941972	0.0579803
12	20	Xq25	eGFR_FEMALE	UA_FEMALE	2342	4.7114e-05	0.929996	3.1437e-06	0.0620466	0.00790679
12	20	Xq25	eGFR_FEMALE	UA_ALL	2582	5.53477e-12	1.09697e-07	4.78039e-05	0.947401	0.0525514
12	20	Xq25	eGFR_ALL	UA_MALE	2567	8.32066e-17	2.65314e-07	1.55951e-10	0.496765	0.503235
12	20	Xq25	eGFR_ALL	UA_FEMALE	2348	2.92769e-10	0.929764	1.95514e-11	0.0620824	0.00815403
12	20	Xq25	eGFR_ALL	UA_ALL	2590	1.70728e-17	5.44369e-08	1.47439e-10	0.469579	0.530421
14	21	Xq26.3	eGFR_MALE	UA_MALE	1051	9.20145e-08	0.00598633	5.16919e-07	0.0326687	0.961344
14	21	Xq26.3	eGFR_MALE	UA_FEMALE	970	9.84386e-06	0.640504	4.08127e-06	0.26546	0.094022
14	21	Xq26.3	eGFR_MALE	UA_ALL	1077	3.87911e-08	0.0025227	7.2893e-06	0.47352	0.52395
14	21	Xq26.3	eGFR_FEMALE	UA_MALE	1052	1.84146e-11	0.00863823	1.03467e-10	0.0475924	0.943769
14	21	Xq26.3	eGFR_FEMALE	UA_FEMALE	981	1.34213e-09	0.626317	5.56332e-10	0.259503	0.11418
14	21	Xq26.3	eGFR_FEMALE	UA_ALL	1081	5.79173e-12	0.00271703	1.08836e-09	0.510088	0.487195
14	21	Xq26.3	eGFR_ALL	UA_MALE	1055	2.59159e-18	0.00497359	1.45589e-17	0.0269722	0.968054
14	21	Xq26.3	eGFR_ALL	UA_FEMALE	982	3.31314e-16	0.634425	1.37436e-16	0.263069	0.102506
14	21	Xq26.3	eGFR_ALL	UA_ALL	1086	1.33092e-18	0.00255382	2.50062e-16	0.47931	0.518136
15	22	Xq28	eGFR_MALE	UA_MALE	1536	1.35766e-20	6.15536e-12	2.3467e-10	0.1055	0.8945
15	22	Xq28	eGFR_MALE	UA_FEMALE	1430	1.76537e-10	0.0800916	1.70957e-09	0.775458	0.14445
15	22	Xq28	eGFR_MALE	UA_ALL	1564	6.39856e-22	2.90091e-13	2.33182e-10	0.104822	0.895178
15	22	Xq28	eGFR_FEMALE	UA_MALE	1537	4.31827e-17	1.53694e-13	7.46465e-07	0.00165844	0.998341
15	22	Xq28	eGFR_FEMALE	UA_FEMALE	1442	2.42139e-06	0.00858882	2.34845e-05	0.0823923	0.908993
15	22	Xq28	eGFR_FEMALE	UA_ALL	1573	2.00094e-18	7.12078e-15	7.29072e-07	0.00159615	0.998403
15	22	Xq28	eGFR_ALL	UA_MALE	1538	1.23256e-28	1.26677e-13	2.13062e-18	0.00119095	0.998809
15	22	Xq28	eGFR_ALL	UA_FEMALE	1441	1.01725e-17	0.0104444	9.86681e-17	0.100416	0.889139
15	22	Xq28	eGFR_ALL	UA_ALL	1577	5.67417e-30	5.83093e-15	2.06746e-18	0.0011257	0.998874

## Sheet: SupplementaryData6
Supplementary Data 6: Independent variants per locus and analysis group. We report 45 independent SNPs identified by GCTA conditional and joint analyses using UK Biobank data as linkage disequilibrium reference (two-sided test of conditional β coefficients of additive genetic effects). In case of a single independent signal, the joint effect equals the GWAMA effect except for minor changes due to…
locus_NR	size.region	CredSetSize	rsID	SNPID_UKBB	phenotype	position	effect_allele	eaf	beta	SE	pvalue	estimated_Ne	eaf_UKBB	beta_joint	SE_joint	pvalue_joint	LD_r2
1	1001198	18	rs5934505:8913826:T:C	rs5934505	eGFR_ALL	8913826	C	0.266296	-0.00202252	0.000288684	2.45229e-12	794637	0.267485	-0.00202252	0.000288693	2.456e-12
2	1007739	4	rs5909184:18482665:C:T	rs5909184	eGFR_ALL	18482665	T	0.342005	0.00273734	0.000282615	3.46634e-22	718995	0.308352	0.00273734	0.000282633	3.48761e-22
3	1000000	67	rs72616719:47166532:G:A	rs72616719	eGFR_ALL	47166532	A	0.583146	-0.00150682	0.000261289	8.07567e-09	761537	0.602725	-0.00150682	0.000261295	8.08153e-09
5	1107433	233	rs2063579:79925246:A:G	rs2063579	eGFR_ALL	79925246	G	0.699793	-0.00154925	0.000282727	4.26125e-08	751031	0.756533	-0.00154925	0.000282732	4.26381e-08
6	1000000	1	rs1802288:99890204:C:T	rs1802288	eGFR_ALL	99890204	T	0.165537	-0.00276217	0.000383857	6.20816e-13	637160	0.165506	-0.00276217	0.000383872	6.22122e-13
7	1000000	126	rs3850318:100938892:G:C	rs3850318	eGFR_ALL	100938892	C	0.621625	-0.00202702	0.0003085	5.01239e-11	562004	0.751386	-0.00202702	0.000308512	5.0207e-11
8	1000000	67	rs11092455:102925716:C:T	rs11092455	eGFR_ALL	102925716	T	0.439106	0.00158397	0.000266718	2.87213e-09	712599	0.394322	0.00158397	0.000266724	2.87464e-09
9	2779864	1583	rs111410539:106086103:A:G	rs111410539	eGFR_ALL	106086103	G	0.0274453	-0.0116882	0.000975259	4.27318e-33	508092	0.0234393	-0.00775401	0.00109517	1.43949e-12	0.482577
9	2779864	408	rs181497961:106168067:G:A	rs181497961	eGFR_ALL	106168067	A	0.0233127	-0.012424	0.000994978	8.82291e-36	572259	0.0223057	-0.00882685	0.00111731	2.78644e-15	0.482577
10	1000000	54	rs5942852:109094393:T:C	rs5942852	eGFR_ALL	109094393	C	0.755874	-0.00204083	0.000305213	2.28452e-11	765222	0.696241	-0.00204083	0.000305222	2.2875e-11
11	1000000	139	rs16275:118582383:A:G	rs16275	eGFR_ALL	118582383	G	0.682668	-0.00164153	0.0002746	2.26039e-09	794788	0.722221	-0.00164153	0.000274606	2.2622e-09
12	1032861	66	rs5931180:125656689:T:A	rs5931180	eGFR_ALL	125656689	A	0.369979	-0.0021383	0.000264865	6.84965e-16	775783	0.398592	-0.0021383	0.000264876	6.86841e-16
13	1570512	39	rs5933079:131251326:C:T	rs5933079	eGFR_ALL	131251326	T	0.260607	0.00222168	0.000301328	1.66878e-13	720181	0.309931	0.00222168	0.000301339	1.6722e-13
14	1017385	17	rs5933443:133797249:T:A	rs5933443	eGFR_ALL	133797249	A	0.683301	0.00292363	0.000299543	1.66659e-22	667283	0.76778	0.00292363	0.000299564	1.67796e-22
15	1005133	2	chr23:152898260:A:C	rs4262465	eGFR_ALL	152898260	A	0.541539	-0.00264111	0.000268833	8.8441e-23	736940	0.595841	-0.00264111	0.00026885	8.90016e-23
1	1001198	17	rs139036121:8912628:C:T	rs139036121	eGFR_MALE	8912628	T	0.271681	-0.00322843	0.000374953	7.29168e-18	307840	0.265071	-0.00322843	0.000374998	7.35701e-18
2	1007739	5	rs11094741:18490404:T:A	rs11094741	eGFR_MALE	18490404	A	0.363603	0.00260502	0.000353566	1.73406e-13	301238	0.308543	0.00260502	0.000353597	1.74256e-13
4	1000000	537	rs6624254:66278249:A:G	rs6624254	eGFR_MALE	66278249	G	0.845823	0.00289884	0.000523136	3.00279e-08	229456	0.857456	0.00289884	0.00052317	3.00894e-08
7	1000000	244	rs2858167:100877344:T:C	rs2858167	eGFR_MALE	100877344	C	0.561306	-0.00212979	0.000383825	2.87543e-08	231091	0.725134	-0.00212979	0.00038385	2.88132e-08
8	1000000	155	rs6621699:102839294:T:C	rs6621699	eGFR_MALE	102839294	C	0.408393	0.00184965	0.000329719	2.02588e-08	316001	0.365708	0.00184965	0.000329735	2.02905e-08
9	2779864	13	rs111410539:106086103:A:G	rs111410539	eGFR_MALE	106086103	G	0.0242053	-0.0125515	0.001313	1.18435e-21	209741	0.0234393	-0.0125515	0.00131328	1.20814e-21
12	1032861	110	rs11402792:125623828:C:CA	rs11402792	eGFR_MALE	125623828	CA	0.392725	-0.00251744	0.000401482	3.60195e-10	217477	0.398888	-0.00251744	0.000401517	3.61475e-10
13	1570512	93	rs5933079:131251326:C:T	rs5933079	eGFR_MALE	131251326	T	0.236114	0.00274784	0.000393365	2.83901e-12	300619	0.309931	0.00274784	0.000393396	2.85026e-12
14	1017385	34	rs12382607:133814634:T:A	rs12382607	eGFR_MALE	133814634	A	0.600782	0.00263007	0.000387328	1.11907e-11	237704	0.71387	0.00263007	0.000387365	1.12408e-11
15	1005133	19	rs57246409:152879448:T:C	rs57246409	eGFR_MALE	152879448	C	0.264255	0.00330909	0.000419718	3.16863e-15	259914	0.133548	0.00330909	0.000419767	3.19225e-15
2	1007739	5	rs5909184:18482665:C:T	rs5909184	eGFR_FEMALE	18482665	T	0.328217	0.00306574	0.000425185	5.58012e-13	425572	0.308352	0.00306574	0.00042521	5.59785e-13
6	1000000	4	rs1802288:99890204:C:T	rs1802288	eGFR_FEMALE	99890204	T	0.166425	-0.00347757	0.000546672	1.99993e-10	404634	0.165506	-0.00347757	0.000546699	2.00397e-10
7	1000000	92	rs149995096:100479327:C:T	rs149995096	eGFR_FEMALE	100479327	T	0.180972	-0.00312952	0.000519658	1.71989e-09	404011	0.194249	-0.00312952	0.000519681	1.72269e-09
9	2779864	7	rs181497961:106168067:G:A	rs181497961	eGFR_FEMALE	106168067	A	0.023981	-0.0128199	0.00140575	7.53911e-20	363384	0.0223057	-0.0128199	0.00140591	7.61115e-20
12	1032861	115	rs12556344:125583316:T:C	rs12556344	eGFR_FEMALE	125583316	C	0.381042	-0.00253509	0.000400978	2.57753e-10	437013	0.404794	-0.00253509	0.000400996	2.58224e-10
14	1017385	24	rs5933443:133797249:T:A	rs5933443	eGFR_FEMALE	133797249	A	0.698598	0.00357603	0.000450526	2.06371e-15	390694	0.76778	0.00357603	0.000450562	2.07421e-15
15	1005133	8	chr23:152898260:A:C	rs4262465	eGFR_FEMALE	152898260	A	0.554466	-0.0025822	0.000395423	6.56722e-11	439820	0.595841	-0.0025822	0.000395442	6.58079e-11
16	2351094	21	rs6625094:66301811:G:T	rs6625094	UA_ALL	66301811	T	0.820711	-0.0239543	0.0032971	3.72312e-13	103007	0.85766	-0.0239543	0.00329793	3.77374e-13
17	1000000	146	rs34687188:71509443:A:AT	rs34687188	UA_ALL	71509443	AT	0.717788	0.0165587	0.00278491	2.75e-09	175190	0.765958	0.0165587	0.00278518	2.7598e-09
18	1601201	2	rs34884874:100885798:C:CT	rs113380598	UA_ALL	100885798	CT	0.746745	0.0227639	0.00272343	6.34989e-17	123331	0.751628	0.0227639	0.00272419	6.47665e-17
19	1000000	119	rs72616819:102735532:A:T	rs72616819	UA_ALL	102735532	T	0.657253	-0.014593	0.00258559	1.6617e-08	114850	0.691094	-0.014593	0.00258594	1.66904e-08
20	1000000	45	rs112708523:125602218:AT:A	X:125602218_AT_A	UA_ALL	125602218	A	0.40121	-0.0181081	0.00239452	3.95977e-14	130527	0.400063	-0.0181081	0.00239504	4.00962e-14
21	1000000	73	rs202138804:133799101:AGT:A	X:133799101_AGT_A	UA_ALL	133799101	A	0.756838	-0.0159031	0.00272736	5.51127e-09	147729	0.767586	-0.0166904	0.00273095	9.86466e-10	0.0670585
21	1000000	163	rs7056552:133881176:C:T	rs7056552	UA_ALL	133881176	T	0.0368256	0.0253804	0.00454427	2.33507e-08	276131	0.0367844	0.0267443	0.00454999	4.15548e-09	0.0670585
22	1000000	1456	rs111884516:152890629:TTGAA:T	rs782581283	UA_ALL	152890629	T	0.402081	0.0195738	0.00234632	7.28345e-17	153461	0.408117	0.0146807	0.00245642	2.27996e-09	0.672919
22	1000000	3	rs4328011:152898261:G:A	rs4328011	UA_ALL	152898261	A	0.547073	0.00903677	0.00101451	5.21859e-19	796697	0.595933	0.00716239	0.00106193	1.53339e-11	0.672919
16	2351094	22	rs113121621:66389189:T:C	rs113121621	UA_MALE	66389189	C	0.789091	-0.0281601	0.00414061	1.03928e-11	51834.7	0.857491	-0.0281601	0.00414242	1.06091e-11
18	1601201	237	rs34884874:100885798:C:CT	rs113380598	UA_MALE	100885798	CT	0.743876	0.0210386	0.00337593	4.60688e-10	66800.8	0.751628	0.0210386	0.00337689	4.65906e-10
20	1000000	110	rs112708523:125602218:AT:A	X:125602218_AT_A	UA_MALE	125602218	A	0.399669	-0.0214919	0.00294234	2.78597e-13	73290.5	0.400063	-0.0214919	0.00294339	2.84051e-13
22	1000000	2	rs4328011:152898261:G:A	rs4328011	UA_MALE	152898261	A	0.542674	0.0106674	0.00125048	1.45535e-17	439705	0.595933	0.0106674	0.00125058	1.46413e-17

[truncated: 9 more sheets: SupplementaryData7, SupplementaryData8, SupplementaryData9, SupplementaryData10, SupplementaryData11, SupplementaryData12, SupplementaryData13, SupplementaryData14, SupplementaryData15]
